# Supplementary material for: Harnessing screw dislocations in shell-lattice metamaterials for efficient, stable electrocatalysts
Source: Nat Commun. 2025 Aug 7;16:7273. doi: 10.1038/s41467-025-62489-0 (PMC12332154; doi:10.1038/s41467-025-62489-0)
Supplement: Supplementary file 5 — Source Data [file 41467_2025_62489_MOESM5_ESM.xlsx]

## Sheet: Figure 1
Figure 1h
Layer number	Accumulated twist angles
1	0
2	17.3
3	20.5
4	27.9
5	31.5
6	37.9
7	48
8	53.4
9	55.4

## Sheet: Figure 2
Figure 2d
Method	Dislocation density
Williamson–Hall method	2.23
EBSD	1.35
Screw dislocation types (STEM)	2.07
Edge dislocation types (STEM)	0.63

## Sheet: Figure 3
Figure 3e						Figure 3e inset
Sample	Dislocation density (1012 m-2)	Error bar	Mean absolute Gaussian curvature (mm-2)	Error bar		2θ degree (S4650)	Intensity (a. u.)	2θ degree (S192)	Intensity (a. u.)	2θ degree (S0)	Intensity (a. u.)
S0	84.9	8	0.01	0		50	2027	50	1011	50	1.8
S192	123.73	10	192	22		50.02	2026	50.02	1010.67	50.02	2
S4650	223.13	21	4650	510		50.04	2025	50.04	1010.67	50.04	2.2
						50.06	2024	50.06	1011	50.06	2.4
						50.08	2024	50.08	1010.67	50.08	2.8
						50.1	2024	50.1	1010.67	50.1	3
						50.12	2024	50.12	1010.33	50.12	3
						50.14	2025	50.14	1010	50.14	3.2
						50.16	2026	50.16	1009.67	50.16	3
						50.18	2027	50.18	1009	50.18	3
						50.2	2028	50.2	1008.67	50.2	2.8
						50.22	2030	50.22	1008	50.22	2.4
						50.24	2031	50.24	1007	50.24	2.2
						50.26	2032	50.26	1006.67	50.26	2
						50.28	2032	50.28	1006	50.28	1.8
						50.3	2032	50.3	1005.33	50.3	1.8
						50.32	2033	50.32	1005	50.32	1.8
						50.34	2033	50.34	1004.67	50.34	1.8
						50.36	2033	50.36	1004.33	50.36	2
						50.38	2032	50.38	1004.33	50.38	2.2
						50.4	2031	50.4	1004.67	50.4	2.6
						50.42	2031	50.42	1005.33	50.42	2.8
						50.44	2030	50.44	1006	50.44	3.2
						50.46	2029	50.46	1007	50.46	3.4
						50.48	2028	50.48	1008	50.48	3.8
						50.5	2028	50.5	1009	50.5	4
						50.52	2028	50.52	1010	50.52	4.2
						50.54	2029	50.54	1011	50.54	4.4
						50.56	2031	50.56	1012	50.56	4.6
						50.58	2034	50.58	1013	50.58	4.6
						50.6	2039	50.6	1013.67	50.6	4.8
						50.62	2045	50.62	1014.33	50.62	4.8
						50.64	2053	50.64	1015	50.64	4.8
						50.66	2064	50.66	1015	50.66	4.6
						50.68	2077	50.68	1015	50.68	4.6
						50.7	2092	50.7	1014.67	50.7	4.4
						50.72	2109	50.72	1014	50.72	4.4
						50.74	2130	50.74	1013	50.74	4.2
						50.76	2153	50.76	1012	50.76	4.2
						50.78	2178	50.78	1010.67	50.78	4.2
						50.8	2204	50.8	1009.33	50.8	4.2
						50.82	2233	50.82	1007.67	50.82	4.4
						50.84	2262	50.84	1007	50.84	4.6
						50.86	2291	50.86	1006.33	50.86	5
						50.88	2320	50.88	1006.33	50.88	5.6
						50.9	2347	50.9	1007.67	50.9	6
						50.92	2373	50.92	1011	50.92	6.6
						50.94	2395	50.94	1016.67	50.94	7
						50.96	2415	50.96	1025	50.96	7.4
						50.98	2430	50.98	1036.33	50.98	7.8
						51	2440	51	1051.67	51	7.8
						51.02	2445	51.02	1070.33	51.02	8
						51.04	2444	51.04	1093	51.04	8
						51.06	2438	51.06	1118.33	51.06	8
						51.08	2427	51.08	1146.67	51.08	8
						51.1	2411	51.1	1176.67	51.1	8.2
						51.12	2391	51.12	1207.67	51.12	8.2
						51.14	2367	51.14	1238	51.14	8.4
						51.16	2341	51.16	1266.67	51.16	8.8
						51.18	2313	51.18	1292	51.18	9
						51.2	2283	51.2	1313.33	51.2	9.6
						51.22	2254	51.22	1329	51.22	10.4
						51.24	2225	51.24	1338.67	51.24	12
						51.26	2197	51.26	1341.67	51.26	15.4
						51.28	2172	51.28	1337	51.28	21.6
						51.3	2148	51.3	1326	51.3	31.8
						51.32	2126	51.32	1308.67	51.32	47.2
						51.34	2107	51.34	1285.67	51.34	69.2
						51.36	2091	51.36	1258.67	51.36	98.4
						51.38	2076	51.38	1228.67	51.38	135.6
						51.4	2064	51.4	1197	51.4	180
						51.42	2054	51.42	1165	51.42	231
						51.44	2045	51.44	1134.33	51.44	286.4
						51.46	2038	51.46	1105.33	51.46	343.4
						51.48	2032	51.48	1079.67	51.48	398.8
						51.5	2027	51.5	1057.67	51.5	448.8
						51.52	2023	51.52	1039.33	51.52	489.4
						51.54	2019	51.54	1025	51.54	517.8
						51.56	2017	51.56	1014.33	51.56	531.6
						51.58	2014	51.58	1007.33	51.58	529.8
						51.6	2013	51.6	1003	51.6	512.6
						51.62	2011	51.62	1001	51.62	481.4
						51.64	2010	51.64	1001	51.64	438.6
						51.66	2009	51.66	1002.33	51.66	386.8
						51.68	2009	51.68	1004.33	51.68	330.2
						51.7	2009	51.7	1006.67	51.7	272.2
						51.72	2009	51.72	1009	51.72	216.2
						51.74	2009	51.74	1011	51.74	165.2
						51.76	2010	51.76	1013	51.76	121
						51.78	2011	51.78	1014.67	51.78	84.8
						51.8	2012	51.8	1016	51.8	56.4
						51.82	2014	51.82	1016.67	51.82	35.4
						51.84	2016	51.84	1017	51.84	20.8
						51.86	2018	51.86	1017	51.86	11.6
						51.88	2021	51.88	1017	51.88	6.4
						51.9	2024	51.9	1016.67	51.9	4
						51.92	2026	51.92	1016	51.92	3.4
						51.94	2029	51.94	1015.33	51.94	4
						51.96	2031	51.96	1014.33	51.96	4.8
						51.98	2033	51.98	1013.33	51.98	5.8
						52	2034	52	1012.33	52	6.4
						52.02	2035	52.02	1011.33	52.02	7
						52.04	2035	52.04	1010	52.04	7.4
						52.06	2035	52.06	1009	52.06	7.6
						52.08	2033	52.08	1008.33	52.08	7.8
						52.1	2031	52.1	1007.67	52.1	7.6
						52.12	2030	52.12	1007.33	52.12	7.2
						52.14	2027	52.14	1007.33	52.14	6.8
						52.16	2023	52.16	1007.33	52.16	6.2
						52.18	2020	52.18	1007.67	52.18	5.4
						52.2	2016	52.2	1008.33	52.2	4.8
						52.22	2013	52.22	1009	52.22	4.4
						52.24	2010	52.24	1010	52.24	4
						52.26	2007	52.26	1011.33	52.26	3.6
						52.28	2006	52.28	1012.33	52.28	3.4
						52.3	2005	52.3	1013	52.3	3.4
						52.32	2005	52.32	1014	52.32	3.2
						52.34	2006	52.34	1014.67	52.34	3.2
						52.36	2008	52.36	1015	52.36	3
						52.38	2010	52.38	1015	52.38	3
						52.4	2013	52.4	1015	52.4	2.8
						52.42	2017	52.42	1014.67	52.42	2.8
						52.44	2020	52.44	1014.33	52.44	2.8
						52.46	2025	52.46	1013.67	52.46	2.6
						52.48	2028	52.48	1013.33	52.48	2.8
						52.5	2030	52.5	1012.67	52.5	2.8

## Sheet: Figure 4
Figure 4a															Figure 4b											Figure 4c
Ni Foam			FeCoNi-LBL4650			FeCoNi-S0			FeCoNi-S192			FeCoNi-S4650
E	Current Density		E	Current Density		E	Current Density		E	Current Density		E	Current Density				NH3 FE	Error bar		NO2 FE	Error bar		NH3 Yield	Error bar		Time (h)	FE		Time (0-24h)	Current Density	Time (24-48h)	Current Density	Time (48-72h)	Current Density	Time (72-96h)	Current Density	Time (96-120h)	Current Density	Time (120-144h)	Current Density	Time (144-168h)	Current Density	Time (168-192h)	Current Density	Time (192-216h)	Current Density	Time (216-240h)	Current Density	Time (240-264h)
0.1	0.0013		0.1	-0.00593		0.1	-0.02096		0.1	-0.01528		0.1	-0.01319		Ni Foam		62.5	3.42		5.25	1.64		4.25	0.64		12	87.4		0.000111111	-184.5	24.0001	-190.83	48.0001	-195.33	72.0001	-186.24	96.0001	-200.28	120	-177.75	144	-187.56	168	-188.85	192	-180.66	216	-166.83	240
-0.1	0.000884371		-0.1	-0.01557		-0.1	-0.05023		-0.1	-0.05407		-0.1	-0.05165		FeCoNi-LBL4650		65	4.56		6.2	2.8		4.2	0.8		36	86.4		0.000222222	-179.01	24.0002	-180.21	48.0002	-196.53	72.0002	-182.52	96.0002	-199.59	120	-177.24	144	-183.39	168	-183.96	192	-179.91	216	-164.523	240
-0.3	-0.00559		-0.3	-0.07895		-0.3	-0.11938		-0.3	-0.19477		-0.3	-0.21924		FeCoNi-S0		77.5	3.28		2.8	2.34		4.8	0.34		60	85.4		0.000333333	-175.53	24.0003	-175.53	48.0003	-195.21	72.0003	-182.16	96.0003	-199.35	120	-179.01	144	-181.53	168	-183.12	192	-180.15	216	-151.95	240
-0.5	-0.06374		-0.5	-0.24553		-0.5	-0.29007		-0.5	-0.41766		-0.5	-0.48478		FeCoNi-S192		85.2	2.8		2.4	2.45		10.2	0.54		84	84.5		0.000444444	-173.16	24.0004	-171.75	48.0004	-194.55	72.0004	-181.41	96.0004	-199.32	120	-178.92	144	-179.82	168	-182.61	192	-180.12	216	-141.45	240
-0.7	-0.1898		-0.7	-0.4409		-0.7	-0.4971		-0.7	-0.63901		-0.7	-0.8069		FeCoNi-S4650		95.3558	6.5		2.2	2.72		20.58	0.72		108	85.7		0.000555556	-171.81	24.0006	-169.35	48.0006	-192.75	72.0006	-179.7	96.0006	-198.3	120.001	-179.85	144.001	-178.89	168.001	-182.16	192.001	-180.18	216.001	-140.4	240.001
-0.9	-0.37987		-0.9	-0.66663		-0.9	-0.71902		-0.9	-0.90408		-0.9	-1.15931													132	83.5		0.000666667	-170.91	24.0007	-167.52	48.0007	-190.98	72.0007	-178.74	96.0007	-196.74	120.001	-180.39	144.001	-177.18	168.001	-181.02	192.001	-180	216.001	-139.53	240.001
-1.1	-0.59152		-1.1	-0.90955		-1.1	-0.94254		-1.1	-1.18293		-1.1	-1.53746													156	84.3		0.000777778	-170.16	24.0008	-165.69	48.0008	-189.33	72.0008	-177.9	96.0008	-194.67	120.001	-180.93	144.001	-176.73	168.001	-179.4	192.001	-179.37	216.001	-139.2	240.001
																										180	80.4		0.000888889	-169.41	24.0009	-164.4	48.0009	-187.71	72.0009	-176.52	96.0009	-193.56	120.001	-180.99	144.001	-176.16	168.001	-178.89	192.001	-179.25	216.001	-139.41	240.001
																										204	82.4		0.001	-169.02	24.001	-163.89	48.001	-186.36	72.001	-176.13	96.001	-193.2	120.001	-180.93	144.001	-175.68	168.001	-180.12	192.001	-179.1	216.001	-138.99	240.001
																										228	80.6		0.00111	-168.63	24.0011	-162.87	48.0011	-195	72.0011	-176.1	96.0011	-191.73	120.001	-180.78	144.001	-174.9	168.001	-179.55	192.001	-178.89	216.001	-138.69	240.001
																										252	79.4		0.00122	-168.27	24.0012	-161.91	48.0012	-199.68	72.0012	-176.28	96.0012	-190.74	120.001	-181.2	144.001	-174.93	168.001	-177.99	192.001	-178.35	216.001	-138.3	240.001
																										276	82.4		0.00133	-167.76	24.0013	-161.19	48.0013	-198.54	72.0013	-174.99	96.0013	-189.72	120.001	-181.11	144.001	-174.81	168.001	-177.3	192.001	-178.26	216.001	-138.3	240.001
																										300	80.5		0.00144	-167.55	24.0014	-160.71	48.0014	-197.37	72.0014	-174.36	96.0014	-189.03	120.001	-181.38	144.001	-174.03	168.001	-176.97	192.001	-177.69	216.001	-137.91	240.001
																										324	81.7		0.00156	-167.28	24.0016	-160.02	48.0016	-195.9	72.0016	-174.09	96.0016	-188.49	120.002	-181.95	144.002	-173.76	168.002	-176.22	192.002	-177.78	216.002	-137.49	240.002
																										348	80.4		0.00167	-167.28	24.0017	-160.08	48.0017	-195.42	72.0017	-173.76	96.0017	-187.56	120.002	-180.45	144.002	-173.28	168.002	-176.16	192.002	-177.3	216.002	-137.22	240.002
																										372	79.4		0.00178	-166.68	24.0018	-159.93	48.0018	-194.82	72.0018	-173.76	96.0018	-187.5	120.002	-181.5	144.002	-173.73	168.002	-175.05	192.002	-176.94	216.002	-137.16	240.002
																										396	78.4		0.00189	-166.56	24.0019	-160.44	48.0019	-194.49	72.0019	-173.4	96.0019	-186.51	120.002	-181.2	144.002	-173.19	168.002	-174.78	192.002	-176.85	216.002	-136.68	240.002
																										420	80.4		0.002	-166.02	24.002	-159.84	48.002	-193.44	72.002	-172.62	96.002	-185.61	120.002	-181.11	144.002	-173.07	168.002	-174.96	192.002	-176.43	216.002	-136.29	240.002
																										444	79.5		0.00211	-165.69	24.0021	-159.75	48.0021	-193.08	72.0021	-172.11	96.0021	-184.98	120.002	-180.93	144.002	-173.34	168.002	-174.24	192.002	-176.61	216.002	-136.02	240.002
																										468	78.4		0.00222	-165.78	24.0022	-159.51	48.0022	-192.96	72.0022	-172.23	96.0022	-184.77	120.002	-181.29	144.002	-173.25	168.002	-174.03	192.002	-176.85	216.002	-135.45	240.002
																										492	79.2		0.00233	-165.33	24.0023	-158.94	48.0023	-192.39	72.0023	-172.41	96.0023	-184.5	120.002	-180.84	144.002	-173.55	168.002	-173.49	192.002	-176.55	216.002	-134.97	240.002
																													0.00244	-165.36	24.0024	-158.58	48.0024	-191.73	72.0024	-172.17	96.0024	-184.17	120.002	-180.66	144.002	-173.52	168.002	-173.22	192.002	-176.1	216.002	-134.49	240.002
																													0.00256	-165.39	24.0026	-158.1	48.0026	-191.31	72.0026	-172.29	96.0026	-183.3	120.003	-180.99	144.003	-173.25	168.003	-174.06	192.003	-175.56	216.003	-134.58	240.003
																													0.00267	-164.76	24.0027	-157.62	48.0027	-190.86	72.0027	-171.48	96.0027	-182.82	120.003	-181.56	144.003	-173.04	168.003	-173.73	192.003	-175.5	216.003	-134.49	240.003
																													0.00278	-164.94	24.0028	-157.71	48.0028	-191.19	72.0028	-170.94	96.0028	-182.73	120.003	-181.29	144.003	-173.13	168.003	-173.07	192.003	-175.71	216.003	-134.7	240.003
																													0.00289	-164.34	24.0029	-157.47	48.0029	-190.38	72.0029	-171.27	96.0029	-181.83	120.003	-181.44	144.003	-172.5	168.003	-173.37	192.003	-175.59	216.003	-134.82	240.003
																													0.003	-164.58	24.003	-157.59	48.003	-189.57	72.003	-171.96	96.003	-181.38	120.003	-180.69	144.003	-172.83	168.003	-172.32	192.003	-175.23	216.003	-134.43	240.003
																													0.00311	-164.46	24.0031	-157.35	48.0031	-188.73	72.0031	-172.11	96.0031	-181.14	120.003	-180.72	144.003	-172.56	168.003	-172.95	192.003	-174.93	216.003	-134.34	240.003
																													0.00322	-164.1	24.0032	-157.17	48.0032	-189.18	72.0032	-171.45	96.0032	-180.54	120.003	-180.84	144.003	-172.44	168.003	-172.95	192.003	-174.66	216.003	-133.92	240.003
																													0.00333	-164.19	24.0033	-156.96	48.0033	-188.67	72.0033	-171.21	96.0033	-180.75	120.003	-180.84	144.003	-172.65	168.003	-172.86	192.003	-174.99	216.003	-133.86	240.003
																													0.00344	-164.22	24.0034	-156.45	48.0034	-188.07	72.0034	-170.91	96.0034	-181.23	120.003	-180.72	144.003	-172.68	168.003	-173.01	192.003	-174.96	216.003	-133.47	240.003
																													0.00356	-163.44	24.0036	-156.57	48.0036	-187.89	72.0036	-169.95	96.0036	-181.47	120.004	-181.02	144.004	-172.41	168.004	-172.47	192.004	-174.39	216.004	-133.08	240.004
																													0.00367	-163.26	24.0037	-156.21	48.0037	-187.44	72.0037	-170.07	96.0037	-180.72	120.004	-180.99	144.004	-172.14	168.004	-171.81	192.004	-174.21	216.004	-133.02	240.004
																													0.00378	-163.65	24.0038	-155.82	48.0038	-187.2	72.0038	-169.17	96.0038	-179.79	120.004	-180.87	144.004	-171.93	168.004	-172.02	192.004	-174.99	216.004	-132.84	240.004
																													0.00389	-163.53	24.0039	-155.52	48.0039	-187.14	72.0039	-169.08	96.0039	-179.52	120.004	-180.87	144.004	-172.02	168.004	-171.69	192.004	-174.03	216.004	-132.39	240.004
																													0.004	-163.2	24.004	-155.25	48.004	-186.96	72.004	-168.78	96.004	-178.8	120.004	-181.2	144.004	-171.63	168.004	-171.69	192.004	-174.24	216.004	-132.39	240.004
																													0.00411	-163.53	24.0041	-155.31	48.0041	-186.75	72.0041	-169.2	96.0041	-179.73	120.004	-181.02	144.004	-171.6	168.004	-170.43	192.004	-174.66	216.004	-132.3	240.004
																													0.00422	-162.87	24.0042	-155.73	48.0042	-185.91	72.0042	-169.77	96.0042	-179.01	120.004	-181.2	144.004	-171.12	168.004	-171.27	192.004	-174.78	216.004	-132.21	240.004
																													0.00433	-162.99	24.0043	-155.43	48.0043	-186.54	72.0043	-168.72	96.0043	-179.37	120.004	-180.78	144.004	-171.24	168.004	-171.54	192.004	-174.84	216.004	-132.15	240.004
																													0.00444	-163.11	24.0044	-155.37	48.0044	-186.36	72.0044	-167.88	96.0044	-178.83	120.004	-181.2	144.004	-171.99	168.004	-171.48	192.004	-174.87	216.004	-132	240.004
																													0.00456	-162.54	24.0046	-155.19	48.0046	-186	72.0046	-168.18	96.0046	-178.41	120.005	-179.94	144.005	-171.51	168.005	-169.92	192.005	-174.33	216.005	-132	240.005
																													0.00467	-162.18	24.0047	-154.8	48.0047	-186.42	72.0047	-167.88	96.0047	-177.99	120.005	-181.02	144.005	-171.39	168.005	-170.64	192.005	-174.54	216.005	-132.51	240.005
																													0.00478	-161.7	24.0048	-154.74	48.0048	-186.03	72.0048	-167.85	96.0048	-177.9	120.005	-180.57	144.005	-171.06	168.005	-170.31	192.005	-174.9	216.005	-132.09	240.005
																													0.00489	-162.51	24.0049	-154.71	48.0049	-185.82	72.0049	-168.27	96.0049	-177.93	120.005	-180.9	144.005	-171.63	168.005	-170.79	192.005	-174.39	216.005	-132.48	240.005
																													0.005	-162.24	24.005	-154.56	48.005	-185.4	72.005	-168.78	96.005	-178.32	120.005	-180.12	144.005	-171.66	168.005	-169.59	192.005	-174.9	216.005	-132.45	240.005
																													0.00511	-162.39	24.0051	-154.44	48.0051	-184.95	72.0051	-168.27	96.0051	-177.75	120.005	-180.48	144.005	-171.12	168.005	-169.74	192.005	-174.99	216.005	-132.42	240.005
																													0.00522	-162.33	24.0052	-154.32	48.0052	-184.62	72.0052	-198.81	96.0052	-177.09	120.005	-180.99	144.005	-171	168.005	-169.44	192.005	-174.51	216.005	-132.24	240.005
																													0.00533	-162.06	24.0053	-154.08	48.0053	-184.41	72.0053	-198.99	96.0053	-176.85	120.005	-180.57	144.005	-170.67	168.005	-169.17	192.005	-174.27	216.005	-131.55	240.005
																													0.00544	-162.63	24.0054	-154.65	48.0054	-183.81	72.0054	-198.39	96.0054	-176.52	120.005	-180.39	144.005	-171.12	168.005	-169.29	192.005	-174.6	216.005	-131.58	240.005
																													0.00556	-162.39	24.0056	-154.65	48.0056	-184.5	72.0056	-198.6	96.0056	-176.58	120.006	-180.12	144.006	-171.42	168.006	-169.29	192.006	-174.24	216.006	-131.82	240.006
																													0.00567	-162.75	24.0057	-154.56	48.0057	-184.53	72.0057	-197.61	96.0057	-175.41	120.006	-180.93	144.006	-171.03	168.006	-168.45	192.006	-174.36	216.006	-131.49	240.006
																													0.00578	-163.05	24.0058	-154.44	48.0058	-184.71	72.0058	-197.4	96.0058	-175.92	120.006	-180.84	144.006	-170.94	168.006	-168.96	192.006	-174.6	216.006	-130.89	240.006
																													0.00589	-163.26	24.0059	-154.35	48.0059	-184.41	72.0059	-197.52	96.0059	-175.14	120.006	-180.69	144.006	-171.21	168.006	-169.14	192.006	-174.3	216.006	-130.86	240.006
																													0.006	-163.44	24.006	-154.41	48.006	-184.47	72.006	-197.1	96.006	-175.53	120.006	-180.84	144.006	-170.67	168.006	-168.18	192.006	-173.67	216.006	-131.07	240.006
																													0.00611	-163.62	24.0061	-154.35	48.0061	-183.78	72.0061	-197.07	96.0061	-175.29	120.006	-180.81	144.006	-170.61	168.006	-169.05	192.006	-174	216.006	-131.01	240.006
																													0.00622	-163.29	24.0062	-154.05	48.0062	-183.24	72.0062	-196.65	96.0062	-175.29	120.006	-180.72	144.006	-170.88	168.006	-167.64	192.006	-173.46	216.006	-130.59	240.006
																													0.00633	-163.53	24.0063	-154.11	48.0063	-182.76	72.0063	-196.38	96.0063	-174.93	120.006	-180.15	144.006	-170.34	168.006	-167.91	192.006	-173.37	216.006	-130.53	240.006
																													0.00644	-163.11	24.0064	-154.08	48.0064	-183	72.0064	-196.02	96.0064	-174.93	120.006	-180.72	144.006	-170.67	168.006	-168.27	192.006	-173.76	216.006	-130.29	240.006
																													0.00656	-162.81	24.0066	-154.08	48.0066	-183.48	72.0066	-196.65	96.0066	-174.96	120.007	-180.57	144.007	-170.88	168.007	-168.42	192.007	-173.94	216.007	-130.71	240.007
																													0.00667	-164.28	24.0067	-153.99	48.0067	-183.18	72.0067	-197.19	96.0067	-175.83	120.007	-180.96	144.007	-170.28	168.007	-167.94	192.007	-173.73	216.007	-130.92	240.007
																													0.00678	-164.46	24.0068	-153.81	48.0068	-183.21	72.0068	-196.8	96.0068	-175.26	120.007	-180.3	144.007	-170.4	168.007	-168.12	192.007	-173.94	216.007	-130.71	240.007
																													0.00689	-164.31	24.0069	-153.48	48.0069	-183.66	72.0069	-196.89	96.0069	-175.02	120.007	-180.27	144.007	-170.88	168.007	-168.06	192.007	-174.45	216.007	-130.05	240.007
																													0.007	-164.46	24.007	-153.39	48.007	-183.87	72.007	-196.8	96.007	-174.48	120.007	-180.21	144.007	-170.13	168.007	-167.46	192.007	-173.85	216.007	-129.93	240.007
																													0.00711	-164.28	24.0071	-153.15	48.0071	-183.42	72.0071	-196.23	96.0071	-174.06	120.007	-180.51	144.007	-170.4	168.007	-167.64	192.007	-173.64	216.007	-129.66	240.007
																													0.00722	-163.77	24.0072	-153.09	48.0072	-183.48	72.0072	-196.23	96.0072	-173.7	120.007	-180.93	144.007	-170.07	168.007	-167.7	192.007	-173.64	216.007	-129.63	240.007
																													0.00733	-164.61	24.0073	-152.94	48.0073	-183.12	72.0073	-196.65	96.0073	-172.41	120.007	-181.29	144.007	-170.76	168.007	-167.7	192.007	-173.04	216.007	-129.27	240.007
																													0.00744	-164.07	24.0074	-152.73	48.0074	-182.91	72.0074	-195.48	96.0074	-172.44	120.007	-180.63	144.007	-170.64	168.007	-167.37	192.007	-172.92	216.007	-128.85	240.007
																													0.00756	-164.25	24.0076	-153.36	48.0076	-182.25	72.0076	-195.78	96.0076	-172.71	120.008	-180.27	144.008	-170.01	168.008	-167.61	192.008	-172.83	216.008	-128.76	240.008
																													0.00767	-163.65	24.0077	-153.3	48.0077	-182.34	72.0077	-195.9	96.0077	-172.47	120.008	-180.3	144.008	-170.19	168.008	-167.91	192.008	-173.61	216.008	-128.46	240.008
																													0.00778	-163.86	24.0078	-153.27	48.0078	-182.61	72.0078	-195.9	96.0078	-172.2	120.008	-180.36	144.008	-170.52	168.008	-167.85	192.008	-173.52	216.008	-129	240.008
																													0.00789	-163.95	24.0079	-153.51	48.0079	-182.76	72.0079	-194.76	96.0079	-172.17	120.008	-180.21	144.008	-170.37	168.008	-167.94	192.008	-173.7	216.008	-129.54	240.008
																													0.008	-163.77	24.008	-153.63	48.008	-181.95	72.008	-194.94	96.008	-172.98	120.008	-180.75	144.008	-170.37	168.008	-166.71	192.008	-173.64	216.008	-129.39	240.008
																													0.00811	-163.74	24.0081	-153.75	48.0081	-181.95	72.0081	-195.3	96.0081	-173.25	120.008	-179.82	144.008	-169.95	168.008	-166.92	192.008	-173.61	216.008	-129.21	240.008
																													0.00822	-163.32	24.0082	-153.6	48.0082	-181.71	72.0082	-195.51	96.0082	-173.19	120.008	-180.54	144.008	-169.92	168.008	-167.13	192.008	-173.07	216.008	-129.12	240.008
																													0.00833	-163.2	24.0083	-153.9	48.0083	-181.71	72.0083	-195.84	96.0083	-172.65	120.008	-180.45	144.008	-170.13	168.008	-167.43	192.008	-173.37	216.008	-130.08	240.008
																													0.00844	-163.56	24.0084	-153.6	48.0084	-181.53	72.0084	-195.78	96.0084	-172.59	120.008	-179.91	144.008	-170.37	168.008	-166.92	192.008	-173.55	216.008	-130.05	240.008
																													0.00856	-163.44	24.0086	-153.48	48.0086	-181.74	72.0086	-195.06	96.0086	-173.07	120.009	-180.54	144.009	-169.86	168.009	-166.32	192.009	-173.76	216.009	-129.99	240.009
																													0.00867	-162.75	24.0087	-153	48.0087	-181.8	72.0087	-194.55	96.0087	-173.31	120.009	-180.39	144.009	-170.22	168.009	-166.83	192.009	-173.88	216.009	-129.81	240.009
																													0.00878	-163.02	24.0088	-153.06	48.0088	-181.41	72.0088	-195.3	96.0088	-172.44	120.009	-179.25	144.009	-170.04	168.009	-166.2	192.009	-173.67	216.009	-129.33	240.009
																													0.00889	-162.87	24.0089	-152.85	48.0089	-181.32	72.0089	-195.57	96.0089	-172.08	120.009	-180.9	144.009	-169.71	168.009	-166.83	192.009	-173.4	216.009	-129.09	240.009
																													0.009	-163.41	24.009	-153	48.009	-181.2	72.009	-195.54	96.009	-171.51	120.009	-179.88	144.009	-169.77	168.009	-165.9	192.009	-173.01	216.009	-129.03	240.009
																													0.00911	-163.53	24.0091	-152.85	48.0091	-181.83	72.0091	-194.55	96.0091	-171.48	120.009	-179.73	144.009	-169.29	168.009	-166.11	192.009	-173.37	216.009	-128.85	240.009
																													0.00922	-163.23	24.0092	-152.85	48.0092	-181.74	72.0092	-194.82	96.0092	-171.75	120.009	-180.39	144.009	-169.98	168.009	-166.44	192.009	-173.4	216.009	-128.64	240.009
																													0.00933	-163.32	24.0093	-152.82	48.0093	-181.83	72.0093	-194.22	96.0093	-171.45	120.009	-180.27	144.009	-169.62	168.009	-166.89	192.009	-173.85	216.009	-128.34	240.009
																													0.00944	-162.93	24.0094	-152.7	48.0094	-181.17	72.0094	-193.98	96.0094	-171.57	120.009	-181.11	144.009	-169.71	168.009	-165.96	192.009	-173.73	216.009	-128.22	240.009
																													0.00956	-163.05	24.0096	-152.43	48.0096	-182.13	72.0096	-193.11	96.0096	-171.18	120.01	-180.18	144.01	-169.83	168.01	-167.22	192.01	-173.4	216.01	-128.16	240.01
																													0.00967	-162.96	24.0097	-152.19	48.0097	-181.5	72.0097	-194.37	96.0097	-171.09	120.01	-180.42	144.01	-169.11	168.01	-166.32	192.01	-173.76	216.01	-127.86	240.01
																													0.00978	-162.63	24.0098	-152.04	48.0098	-181.26	72.0098	-193.92	96.0098	-170.28	120.01	-179.67	144.01	-169.71	168.01	-166.74	192.01	-173.76	216.01	-127.89	240.01
																													0.00989	-162.51	24.0099	-152.34	48.0099	-181.29	72.0099	-193.86	96.0099	-170.4	120.01	-179.64	144.01	-169.35	168.01	-166.77	192.01	-173.82	216.01	-127.29	240.01
																													0.01	-162.6	24.01	-152.58	48.01	-181.83	72.01	-194.4	96.01	-170.73	120.01	-180.3	144.01	-168.93	168.01	-166.17	192.01	-174.18	216.01	-127.05	240.01
																													0.01011	-162.69	24.0101	-152.73	48.0101	-181.41	72.0101	-193.8	96.0101	-169.8	120.01	-180.36	144.01	-169.14	168.01	-166.74	192.01	-174	216.01	-127.05	240.01
																													0.01022	-162.78	24.0102	-152.43	48.0102	-181.47	72.0102	-194.28	96.0102	-169.83	120.01	-179.94	144.01	-169.08	168.01	-166.59	192.01	-173.49	216.01	-126.84	240.01
																													0.01033	-162.75	24.0103	-152.61	48.0103	-181.62	72.0103	-193.47	96.0103	-170.1	120.01	-180.12	144.01	-169.14	168.01	-166.62	192.01	-173.1	216.01	-127.65	240.01
																													0.01044	-162.51	24.0104	-152.31	48.0104	-181.41	72.0104	-193.44	96.0104	-170.55	120.01	-180.45	144.01	-168.96	168.01	-165.87	192.01	-174.27	216.01	-127.32	240.01
																													0.01056	-162.72	24.0106	-152.58	48.0106	-181.32	72.0106	-193.35	96.0106	-170.61	120.011	-180.72	144.011	-168.93	168.011	-166.2	192.011	-173.52	216.011	-127.41	240.011
																													0.01067	-163.11	24.0107	-152.61	48.0107	-180.93	72.0107	-193.41	96.0107	-170.22	120.011	-180.84	144.011	-168.84	168.011	-167.16	192.011	-173.31	216.011	-126.96	240.011
																													0.01078	-162.84	24.0108	-152.61	48.0108	-180.57	72.0108	-193.83	96.0108	-170.04	120.011	-180.51	144.011	-168.63	168.011	-166.2	192.011	-173.55	216.011	-126.81	240.011
																													0.01089	-162.75	24.0109	-152.85	48.0109	-180.21	72.0109	-194.61	96.0109	-169.71	120.011	-180.15	144.011	-168.9	168.011	-166.44	192.011	-173.1	216.011	-126.81	240.011
																													0.011	-162.72	24.011	-152.4	48.011	-180.51	72.011	-194.1	96.011	-170.31	120.011	-180.63	144.011	-168.42	168.011	-166.2	192.011	-172.98	216.011	-126.9	240.011
																													0.01111	-162.48	24.0111	-152.52	48.0111	-180.27	72.0111	-193.65	96.0111	-170.31	120.011	-180.36	144.011	-168.84	168.011	-165.54	192.011	-172.77	216.011	-126.66	240.011
																													0.01122	-162.69	24.0112	-152.7	48.0112	-180	72.0112	-193.41	96.0112	-169.77	120.011	-179.58	144.011	-168.78	168.011	-166.05	192.011	-172.98	216.011	-126.69	240.011
																													0.01133	-162.27	24.0113	-152.58	48.0113	-179.79	72.0113	-193.2	96.0113	-169.2	120.011	-180.15	144.011	-169.08	168.011	-165.78	192.011	-173.49	216.011	-126.54	240.011
																													0.01144	-162.12	24.0114	-152.25	48.0114	-180.06	72.0114	-193.65	96.0114	-169.14	120.011	-180.15	144.011	-168.45	168.011	-166.32	192.011	-173.43	216.011	-126.33	240.011
																													0.01156	-162.6	24.0116	-152.52	48.0116	-180.21	72.0116	-193.35	96.0116	-168.96	120.012	-180.3	144.012	-168.24	168.012	-165.9	192.012	-173.16	216.012	-126.06	240.012
																													0.01167	-162.75	24.0117	-152.19	48.0117	-180.15	72.0117	-193.47	96.0117	-168.45	120.012	-179.82	144.012	-169.02	168.012	-165.9	192.012	-173.49	216.012	-125.82	240.012
																													0.01178	-162	24.0118	-152.46	48.0118	-179.76	72.0118	-193.2	96.0118	-168.9	120.012	-180.81	144.012	-168.87	168.012	-165.87	192.012	-173.04	216.012	-126.54	240.012
																													0.01189	-161.94	24.0119	-152.28	48.0119	-180.36	72.0119	-192.96	96.0119	-168.54	120.012	-179.82	144.012	-168.57	168.012	-165.33	192.012	-172.68	216.012	-126.24	240.012
																													0.012	-162.09	24.012	-151.95	48.012	-180.15	72.012	-192.69	96.012	-168.33	120.012	-180.21	144.012	-168.84	168.012	-166.68	192.012	-172.86	216.012	-126.18	240.012
																													0.01211	-161.88	24.0121	-151.95	48.0121	-180	72.0121	-192.27	96.0121	-167.22	120.012	-179.58	144.012	-169.44	168.012	-166.53	192.012	-173.25	216.012	-125.85	240.012
																													0.01222	-161.79	24.0122	-151.8	48.0122	-180.09	72.0122	-191.88	96.0122	-167.1	120.012	-179.85	144.012	-169.08	168.012	-165.39	192.012	-172.8	216.012	-125.7	240.012
																													0.01233	-161.82	24.0123	-151.98	48.0123	-179.7	72.0123	-192	96.0123	-168.33	120.012	-179.19	144.012	-168.81	168.012	-165.69	192.012	-172.56	216.012	-125.7	240.012
																													0.01244	-161.76	24.0124	-151.95	48.0124	-179.55	72.0124	-191.67	96.0124	-168.48	120.012	-180.54	144.012	-168.69	168.012	-165.57	192.012	-172.68	216.012	-126.36	240.012
																													0.01256	-161.7	24.0126	-151.98	48.0126	-178.89	72.0126	-191.85	96.0126	-167.94	120.013	-180.24	144.013	-168.63	168.013	-165.87	192.013	-173.13	216.013	-126.24	240.013
																													0.01267	-161.1	24.0127	-151.68	48.0127	-178.98	72.0127	-191.61	96.0127	-167.25	120.013	-180.12	144.013	-168.57	168.013	-165.33	192.013	-172.8	216.013	-125.79	240.013
																													0.01278	-162.15	24.0128	-151.98	48.0128	-178.65	72.0128	-192.12	96.0128	-167.61	120.013	-179.58	144.013	-168.84	168.013	-166.08	192.013	-172.77	216.013	-125.61	240.013
																													0.01289	-161.91	24.0129	-152.22	48.0129	-179.07	72.0129	-193.2	96.0129	-167.7	120.013	-179.88	144.013	-168.39	168.013	-166.32	192.013	-172.68	216.013	-125.46	240.013
																													0.013	-161.82	24.013	-151.92	48.013	-178.8	72.013	-193.47	96.013	-167.37	120.013	-180.12	144.013	-168.51	168.013	-165.84	192.013	-172.59	216.013	-125.49	240.013
																													0.01311	-161.88	24.0131	-152.16	48.0131	-179.28	72.0131	-193.41	96.0131	-167.19	120.013	-180.6	144.013	-168.15	168.013	-165.75	192.013	-172.71	216.013	-125.4	240.013
																													0.01322	-161.43	24.0132	-152.19	48.0132	-179.52	72.0132	-192.63	96.0132	-167.34	120.013	-179.85	144.013	-168.81	168.013	-165.42	192.013	-172.92	216.013	-125.04	240.013
																													0.01333	-161.85	24.0133	-151.89	48.0133	-179.1	72.0133	-193.17	96.0133	-167.43	120.013	-179.91	144.013	-168.48	168.013	-166.68	192.013	-172.56	216.013	-124.86	240.013
																													0.01344	-161.49	24.0134	-152.1	48.0134	-179.43	72.0134	-192.57	96.0134	-167.25	120.013	-179.97	144.013	-168.3	168.013	-166.62	192.013	-172.29	216.013	-124.92	240.013
																													0.01356	-161.64	24.0136	-151.92	48.0136	-179.58	72.0136	-192.6	96.0136	-166.86	120.014	-179.61	144.014	-168.69	168.014	-166.32	192.014	-172.08	216.014	-124.68	240.014
																													0.01367	-161.82	24.0137	-151.95	48.0137	-179.61	72.0137	-192.09	96.0137	-166.32	120.014	-180.06	144.014	-168.72	168.014	-166.47	192.014	-172.83	216.014	-124.62	240.014
																													0.01378	-161.85	24.0138	-151.71	48.0138	-179.88	72.0138	-191.19	96.0138	-166.11	120.014	-179.82	144.014	-168.45	168.014	-165.99	192.014	-172.56	216.014	-124.62	240.014
																													0.01389	-161.1	24.0139	-151.71	48.0139	-179.67	72.0139	-191.25	96.0139	-165.96	120.014	-180.24	144.014	-168.24	168.014	-166.74	192.014	-172.26	216.014	-124.17	240.014
																													0.014	-161.52	24.014	-152.19	48.014	-179.19	72.014	-191.61	96.014	-165.54	120.014	-179.76	144.014	-167.97	168.014	-166.86	192.014	-172.68	216.014	-123.96	240.014
																													0.01411	-161.37	24.0141	-152.01	48.0141	-179.19	72.0141	-191.4	96.0141	-165.57	120.014	-179.85	144.014	-168.24	168.014	-166.35	192.014	-173.16	216.014	-123.81	240.014
																													0.01422	-160.86	24.0142	-151.92	48.0142	-178.68	72.0142	-190.95	96.0142	-165.69	120.014	-180.24	144.014	-167.85	168.014	-166.41	192.014	-172.95	216.014	-123.54	240.014
																													0.01433	-161.25	24.0143	-151.83	48.0143	-178.41	72.0143	-190.41	96.0143	-165.33	120.014	-179.79	144.014	-168.21	168.014	-165.63	192.014	-172.68	216.014	-123.42	240.014
																													0.01444	-161.22	24.0144	-151.74	48.0144	-178.2	72.0144	-190.35	96.0144	-165.12	120.014	-180	144.014	-167.85	168.014	-166.05	192.014	-172.41	216.014	-123.33	240.014
																													0.01456	-160.98	24.0146	-151.77	48.0146	-178.29	72.0146	-190.08	96.0146	-164.91	120.015	-179.76	144.015	-168.15	168.015	-165.99	192.015	-172.26	216.015	-124.26	240.015
																													0.01467	-160.86	24.0147	-151.47	48.0147	-178.89	72.0147	-189.78	96.0147	-165.24	120.015	-179.4	144.015	-167.97	168.015	-165.39	192.015	-172.77	216.015	-124.23	240.015
																													0.01478	-160.92	24.0148	-151.35	48.0148	-178.53	72.0148	-189.57	96.0148	-164.85	120.015	-179.67	144.015	-168.03	168.015	-165.99	192.015	-173.13	216.015	-124.02	240.015
																													0.01489	-160.86	24.0149	-151.38	48.0149	-178.41	72.0149	-190.23	96.0149	-165.33	120.015	-179.64	144.015	-167.61	168.015	-164.76	192.015	-172.74	216.015	-123.81	240.015
																													0.015	-160.47	24.015	-151.47	48.015	-178.83	72.015	-190.53	96.015	-165.03	120.015	-180.39	144.015	-167.43	168.015	-164.73	192.015	-172.71	216.015	-123.75	240.015
																													0.01511	-160.77	24.0151	-151.05	48.0151	-178.83	72.0151	-190.38	96.0151	-165.21	120.015	-180.54	144.015	-167.94	168.015	-164.76	192.015	-173.04	216.015	-123.45	240.015
																													0.01522	-160.71	24.0152	-150.87	48.0152	-179.22	72.0152	-189.87	96.0152	-166.05	120.015	-180.39	144.015	-167.82	168.015	-164.46	192.015	-172.56	216.015	-123.21	240.015
																													0.01533	-160.62	24.0153	-150.96	48.0153	-179.01	72.0153	-189.9	96.0153	-166.41	120.015	-180.75	144.015	-167.64	168.015	-164.37	192.015	-172.05	216.015	-123.24	240.015
																													0.01544	-160.56	24.0154	-151.29	48.0154	-178.65	72.0154	-190.86	96.0154	-165.9	120.015	-180.69	144.015	-167.58	168.015	-163.92	192.015	-172.23	216.015	-123.3	240.015
																													0.01556	-160.5	24.0156	-150.96	48.0156	-178.38	72.0156	-190.95	96.0156	-165.69	120.016	-180.15	144.016	-167.22	168.016	-164.22	192.016	-172.77	216.016	-122.88	240.016
																													0.01567	-160.53	24.0157	-150.93	48.0157	-178.17	72.0157	-191.34	96.0157	-165	120.016	-180.42	144.016	-167.55	168.016	-164.01	192.016	-172.35	216.016	-122.88	240.016
																													0.01578	-160.17	24.0158	-151.05	48.0158	-178.14	72.0158	-191.13	96.0158	-164.7	120.016	-179.52	144.016	-167.64	168.016	-164.61	192.016	-172.32	216.016	-122.73	240.016
																													0.01589	-161.04	24.0159	-151.29	48.0159	-177.99	72.0159	-190.62	96.0159	-164.73	120.016	-179.67	144.016	-167.58	168.016	-164.1	192.016	-172.71	216.016	-122.31	240.016
																													0.016	-160.56	24.016	-151.47	48.016	-178.08	72.016	-190.56	96.016	-164.7	120.016	-179.04	144.016	-167.07	168.016	-164.07	192.016	-172.74	216.016	-122.19	240.016
																													0.01611	-160.53	24.0161	-151.38	48.0161	-178.47	72.0161	-190.02	96.0161	-164.7	120.016	-180.42	144.016	-167.76	168.016	-163.68	192.016	-172.38	216.016	-122.16	240.016
																													0.01622	-160.5	24.0162	-151.47	48.0162	-178.47	72.0162	-189.84	96.0162	-164.61	120.016	-179.52	144.016	-167.37	168.016	-163.95	192.016	-172.11	216.016	-125.94	240.016
																													0.01633	-160.14	24.0163	-151.41	48.0163	-178.47	72.0163	-190.29	96.0163	-164.88	120.016	-179.16	144.016	-167.52	168.016	-163.35	192.016	-172.5	216.016	-125.76	240.016
																													0.01644	-160.05	24.0164	-151.17	48.0164	-178.38	72.0164	-190.56	96.0164	-164.4	120.016	-179.37	144.016	-166.98	168.016	-164.58	192.016	-172.26	216.016	-125.34	240.016
																													0.01656	-160.08	24.0166	-151.11	48.0166	-178.5	72.0166	-190.47	96.0166	-164.19	120.017	-179.52	144.017	-167.31	168.017	-163.86	192.017	-172.05	216.017	-126.12	240.017
																													0.01667	-160.11	24.0167	-151.08	48.0167	-178.68	72.0167	-189.84	96.0167	-164.13	120.017	-179.01	144.017	-167.46	168.017	-164.34	192.017	-172.29	216.017	-125.88	240.017
																													0.01678	-160.05	24.0168	-151.02	48.0168	-178.5	72.0168	-189.84	96.0168	-163.17	120.017	-179.7	144.017	-167.16	168.017	-164.37	192.017	-171.96	216.017	-126.12	240.017
																													0.01689	-159.87	24.0169	-150.87	48.0169	-178.89	72.0169	-189.36	96.0169	-163.29	120.017	-179.91	144.017	-167.37	168.017	-164.04	192.017	-172.05	216.017	-126.3	240.017
																													0.017	-159.54	24.017	-150.75	48.017	-178.74	72.017	-189.96	96.017	-163.59	120.017	-179.97	144.017	-167.43	168.017	-164.22	192.017	-172.17	216.017	-125.76	240.017
																													0.01711	-160.08	24.0171	-150.63	48.0171	-178.8	72.0171	-189.99	96.0171	-162.99	120.017	-179.91	144.017	-167.19	168.017	-163.5	192.017	-171.9	216.017	-125.46	240.017
																													0.01722	-159.87	24.0172	-150.33	48.0172	-178.29	72.0172	-189.66	96.0172	-162.93	120.017	-179.7	144.017	-167.07	168.017	-163.26	192.017	-171.63	216.017	-125.55	240.017
																													0.01733	-159.6	24.0173	-150.81	48.0173	-178.02	72.0173	-188.91	96.0173	-162.99	120.017	-179.49	144.017	-166.89	168.017	-163.44	192.017	-171.72	216.017	-125.31	240.017
																													0.01744	-159.69	24.0174	-150.84	48.0174	-177.84	72.0174	-189.18	96.0174	-163.77	120.017	-179.67	144.017	-166.83	168.017	-163.71	192.017	-172.05	216.017	-125.13	240.017
																													0.01756	-159.66	24.0176	-150.72	48.0176	-177.63	72.0176	-189.03	96.0176	-163.14	120.018	-179.97	144.018	-166.56	168.018	-162.63	192.018	-172.17	216.018	-124.53	240.018
																													0.01767	-159.18	24.0177	-151.23	48.0177	-177.81	72.0177	-188.91	96.0177	-162.45	120.018	-179.55	144.018	-166.77	168.018	-163.08	192.018	-171.75	216.018	-124.86	240.018
																													0.01778	-160.02	24.0178	-151.29	48.0178	-177.63	72.0178	-189.99	96.0178	-162.39	120.018	-179.85	144.018	-166.86	168.018	-163.02	192.018	-172.26	216.018	-124.38	240.018
																													0.01789	-159.63	24.0179	-151.11	48.0179	-177.45	72.0179	-189.9	96.0179	-162.93	120.018	-179.82	144.018	-166.83	168.018	-163.02	192.018	-172.08	216.018	-124.05	240.018
																													0.018	-159.81	24.018	-150.69	48.018	-177.81	72.018	-189.57	96.018	-162.03	120.018	-179.01	144.018	-166.68	168.018	-163.77	192.018	-172.26	216.018	-124.29	240.018
																													0.01811	-159.39	24.0181	-150.66	48.0181	-177.78	72.0181	-189.96	96.0181	-161.91	120.018	-179.61	144.018	-166.89	168.018	-162.63	192.018	-172.29	216.018	-124.08	240.018
																													0.01822	-159.78	24.0182	-150.69	48.0182	-177.39	72.0182	-190.29	96.0182	-162.27	120.018	-179.1	144.018	-166.71	168.018	-163.68	192.018	-172.23	216.018	-124.35	240.018
																													0.01833	-159.99	24.0183	-150.81	48.0183	-177.42	72.0183	-189.57	96.0183	-162.54	120.018	-179.76	144.018	-166.5	168.018	-163.2	192.018	-172.14	216.018	-124.26	240.018
																													0.01844	-159.39	24.0184	-150.84	48.0184	-177.72	72.0184	-189.81	96.0184	-161.82	120.018	-180.06	144.018	-166.74	168.018	-162.9	192.018	-172.29	216.018	-124.05	240.018
																													0.01856	-159.66	24.0186	-150.66	48.0186	-177.18	72.0186	-189.69	96.0186	-167.73	120.019	-179.58	144.019	-166.56	168.019	-163.23	192.019	-172.53	216.019	-124.56	240.019
																													0.01867	-159.57	24.0187	-150.6	48.0187	-177.27	72.0187	-188.85	96.0187	-167.55	120.019	-179.52	144.019	-166.71	168.019	-163.2	192.019	-171.75	216.019	-124.38	240.019
																													0.01878	-159.24	24.0188	-150.36	48.0188	-177.09	72.0188	-189.12	96.0188	-167.16	120.019	-179.07	144.019	-166.74	168.019	-163.05	192.019	-171.93	216.019	-125.1	240.019
																													0.01889	-159.33	24.0189	-150.45	48.0189	-177.66	72.0189	-189.75	96.0189	-167.13	120.019	-179.25	144.019	-166.23	168.019	-163.26	192.019	-171.9	216.019	-125.1	240.019
																													0.019	-159.6	24.019	-150.69	48.019	-177.57	72.019	-190.29	96.019	-166.56	120.019	-179.34	144.019	-166.44	168.019	-162.96	192.019	-171.69	216.019	-125.01	240.019
																													0.01911	-159.51	24.0191	-150.72	48.0191	-177.3	72.0191	-191.88	96.0191	-166.65	120.019	-179.58	144.019	-166.2	168.019	-163.02	192.019	-171.57	216.019	-124.77	240.019
																													0.01922	-159.42	24.0192	-151.14	48.0192	-177.51	72.0192	-191.34	96.0192	-166.44	120.019	-179.19	144.019	-166.44	168.019	-162.96	192.019	-171.45	216.019	-124.47	240.019
																													0.01933	-159.45	24.0193	-151.17	48.0193	-177.33	72.0193	-191.01	96.0193	-166.74	120.019	-179.55	144.019	-166.05	168.019	-163.17	192.019	-171.9	216.019	-124.38	240.019
																													0.01944	-160.29	24.0194	-151.05	48.0194	-177.54	72.0194	-191.04	96.0194	-166.35	120.019	-179.4	144.019	-166.11	168.019	-162.9	192.019	-171.66	216.019	-124.5	240.019
																													0.01956	-159.99	24.0196	-151.14	48.0196	-177.3	72.0196	-190.38	96.0196	-166.77	120.02	-178.74	144.02	-166.29	168.02	-162.99	192.02	-171.51	216.02	-124.17	240.02
																													0.01967	-160.02	24.0197	-151.38	48.0197	-177.24	72.0197	-190.71	96.0197	-166.83	120.02	-179.13	144.02	-165.75	168.02	-163.26	192.02	-171.69	216.02	-123.93	240.02
																													0.01978	-159.75	24.0198	-151.14	48.0198	-177.15	72.0198	-190.59	96.0198	-166.92	120.02	-179.4	144.02	-165.96	168.02	-163.2	192.02	-171.66	216.02	-123.87	240.02
																													0.01989	-159.96	24.0199	-150.96	48.0199	-176.97	72.0199	-190.62	96.0199	-166.11	120.02	-179.43	144.02	-166.5	168.02	-162.84	192.02	-171.72	216.02	-123.78	240.02
																													0.02	-160.44	24.02	-151.23	48.02	-176.94	72.02	-190.26	96.02	-166.35	120.02	-179.04	144.02	-166.41	168.02	-163.38	192.02	-171.66	216.02	-123.33	240.02
																													0.02011	-160.14	24.0201	-151.26	48.0201	-177.24	72.0201	-190.59	96.0201	-165.63	120.02	-178.89	144.02	-166.11	168.02	-162.6	192.02	-171.3	216.02	-123.33	240.02
																													0.02022	-159.6	24.0202	-150.96	48.0202	-176.76	72.0202	-190.32	96.0202	-165.57	120.02	-179.07	144.02	-166.38	168.02	-162.96	192.02	-171.21	216.02	-123.03	240.02
																													0.02033	-159.96	24.0203	-151.41	48.0203	-176.64	72.0203	-190.11	96.0203	-165.12	120.02	-178.74	144.02	-166.53	168.02	-162.39	192.02	-171.54	216.02	-123.51	240.02
																													0.02044	-159.66	24.0204	-151.32	48.0204	-176.58	72.0204	-190.2	96.0204	-164.94	120.02	-179.13	144.02	-165.87	168.02	-161.88	192.02	-171.81	216.02	-123.57	240.02
																													0.02056	-159.99	24.0206	-151.68	48.0206	-177.15	72.0206	-190.14	96.0206	-164.58	120.021	-178.53	144.021	-166.02	168.021	-163.53	192.021	-171.48	216.021	-123.12	240.021
																													0.02067	-159.84	24.0207	-151.98	48.0207	-177	72.0207	-190.53	96.0207	-164.73	120.021	-179.19	144.021	-166.08	168.021	-162.69	192.021	-171.36	216.021	-123.36	240.021
																													0.02078	-159.33	24.0208	-151.83	48.0208	-176.31	72.0208	-190.05	96.0208	-170.34	120.021	-179.37	144.021	-165.6	168.021	-162.33	192.021	-171.15	216.021	-123.03	240.021
																													0.02089	-159.48	24.0209	-151.56	48.0209	-176.55	72.0209	-190.02	96.0209	-170.34	120.021	-178.32	144.021	-166.02	168.021	-163.8	192.021	-170.55	216.021	-122.91	240.021
																													0.021	-159.48	24.021	-152.16	48.021	-176.22	72.021	-189.96	96.021	-170.22	120.021	-179.28	144.021	-165.99	168.021	-162.03	192.021	-171.03	216.021	-123.03	240.021
																													0.02111	-159.33	24.0211	-151.83	48.0211	-176.55	72.0211	-189.87	96.0211	-170.73	120.021	-178.2	144.021	-165.36	168.021	-162.66	192.021	-170.37	216.021	-123.06	240.021
																													0.02122	-158.37	24.0212	-152.22	48.0212	-176.55	72.0212	-190.11	96.0212	-170.64	120.021	-178.77	144.021	-165.42	168.021	-161.82	192.021	-170.61	216.021	-123.03	240.021
																													0.02133	-158.94	24.0213	-152.16	48.0213	-176.01	72.0213	-189.84	96.0213	-170.34	120.021	-179.04	144.021	-165.63	168.021	-163.5	192.021	-170.88	216.021	-122.82	240.021
																													0.02144	-158.64	24.0214	-151.65	48.0214	-176.61	72.0214	-189.69	96.0214	-169.98	120.021	-179.22	144.021	-165.3	168.021	-162.99	192.021	-171.15	216.021	-122.97	240.021
																													0.02156	-158.73	24.0216	-151.74	48.0216	-176.43	72.0216	-189.03	96.0216	-170.49	120.022	-178.98	144.022	-165.66	168.022	-162.81	192.022	-171.3	216.022	-122.85	240.022
																													0.02167	-158.61	24.0217	-151.47	48.0217	-176.01	72.0217	-189.06	96.0217	-170.49	120.022	-178.8	144.022	-165.78	168.022	-162.63	192.022	-171	216.022	-123.18	240.022
																													0.02178	-158.76	24.0218	-151.53	48.0218	-175.77	72.0218	-188.37	96.0218	-170.43	120.022	-178.35	144.022	-165.9	168.022	-162.69	192.022	-171.3	216.022	-123.15	240.022
																													0.02189	-158.76	24.0219	-151.17	48.0219	-176.46	72.0219	-188.37	96.0219	-170.37	120.022	-178.56	144.022	-165.96	168.022	-162.06	192.022	-171.63	216.022	-122.82	240.022
																													0.022	-158.79	24.022	-151.2	48.022	-176.61	72.022	-187.8	96.022	-170.91	120.022	-177.9	144.022	-165.75	168.022	-162.6	192.022	-171.3	216.022	-122.82	240.022
																													0.02211	-158.64	24.0221	-150.72	48.0221	-176.19	72.0221	-187.32	96.0221	-172.05	120.022	-178.71	144.022	-165.63	168.022	-162.18	192.022	-171.45	216.022	-122.4	240.022
																													0.02222	-158.7	24.0222	-150.96	48.0222	-175.95	72.0222	-187.77	96.0222	-171.96	120.022	-179.13	144.022	-165.48	168.022	-162.24	192.022	-171.66	216.022	-122.25	240.022
																													0.02233	-158.49	24.0223	-150.66	48.0223	-175.68	72.0223	-188.1	96.0223	-171.54	120.022	-179.22	144.022	-165.36	168.022	-162.24	192.022	-171.72	216.022	-123.21	240.022
																													0.02244	-158.91	24.0224	-150.84	48.0224	-175.86	72.0224	-187.23	96.0224	-171.84	120.022	-178.2	144.022	-165.36	168.022	-162.84	192.022	-171.15	216.022	-123.33	240.022
																													0.02256	-159.15	24.0226	-150.6	48.0226	-175.89	72.0226	-187.17	96.0226	-172.17	120.023	-179.07	144.023	-165.45	168.023	-162.33	192.023	-171.27	216.023	-123.51	240.023
																													0.02267	-158.94	24.0227	-150.36	48.0227	-175.71	72.0227	-187.41	96.0227	-172.41	120.023	-179.34	144.023	-165.42	168.023	-162.54	192.023	-171.33	216.023	-123.15	240.023
																													0.02278	-158.82	24.0228	-150.45	48.0228	-176.76	72.0228	-187.59	96.0228	-172.08	120.023	-178.53	144.023	-165.3	168.023	-162.84	192.023	-171.3	216.023	-122.88	240.023
																													0.02289	-158.82	24.0229	-150.78	48.0229	-176.79	72.0229	-187.68	96.0229	-171.45	120.023	-178.35	144.023	-165.24	168.023	-162.15	192.023	-171.66	216.023	-122.67	240.023
																													0.023	-158.85	24.023	-150.72	48.023	-176.13	72.023	-188.4	96.023	-171.6	120.023	-178.23	144.023	-165.24	168.023	-162.09	192.023	-171.36	216.023	-122.49	240.023
																													0.02311	-158.49	24.0231	-150.6	48.0231	-175.68	72.0231	-188.07	96.0231	-171.72	120.023	-178.5	144.023	-165.39	168.023	-162.78	192.023	-171	216.023	-122.4	240.023
																													0.02322	-158.73	24.0232	-150.93	48.0232	-175.65	72.0232	-187.59	96.0232	-172.5	120.023	-178.41	144.023	-165.09	168.023	-162.03	192.023	-171.3	216.023	-122.28	240.023
																													0.02333	-158.79	24.0233	-150.96	48.0233	-175.83	72.0233	-187.23	96.0233	-172.47	120.023	-178.44	144.023	-164.94	168.023	-162.99	192.023	-170.7	216.023	-122.22	240.023
																													0.02344	-158.19	24.0234	-150.51	48.0234	-175.62	72.0234	-186.81	96.0234	-172.74	120.023	-178.83	144.023	-165.06	168.023	-162.09	192.023	-171.03	216.023	-122.19	240.023
																													0.02356	-158.25	24.0236	-150.33	48.0236	-175.74	72.0236	-187.02	96.0236	-172.83	120.024	-178.74	144.024	-165.21	168.024	-162.15	192.024	-170.76	216.024	-121.83	240.024
																													0.02367	-158.4	24.0237	-150.15	48.0237	-174.99	72.0237	-187.02	96.0237	-172.71	120.024	-178.29	144.024	-164.58	168.024	-161.85	192.024	-170.7	216.024	-121.71	240.024
																													0.02378	-158.49	24.0238	-150.39	48.0238	-174.93	72.0238	-186.33	96.0238	-172.77	120.024	-178.35	144.024	-164.7	168.024	-162.42	192.024	-171.03	216.024	-121.8	240.024
																													0.02389	-158.28	24.0239	-150.3	48.0239	-175.05	72.0239	-188.01	96.0239	-172.38	120.024	-179.04	144.024	-164.73	168.024	-162.06	192.024	-170.73	216.024	-121.65	240.024
																													0.024	-158.43	24.024	-150.33	48.024	-175.05	72.024	-188.04	96.024	-172.14	120.024	-178.53	144.024	-164.4	168.024	-162.63	192.024	-171.42	216.024	-121.41	240.024
																													0.02411	-158.31	24.0241	-150.45	48.0241	-174.78	72.0241	-187.44	96.0241	-171.78	120.024	-178.32	144.024	-165	168.024	-161.4	192.024	-170.88	216.024	-121.38	240.024
																													0.02422	-158.19	24.0242	-150.63	48.0242	-175.23	72.0242	-187.05	96.0242	-172.11	120.024	-178.77	144.024	-164.88	168.024	-161.49	192.024	-170.82	216.024	-121.02	240.024
																													0.02433	-157.92	24.0243	-150.54	48.0243	-175.11	72.0243	-186.63	96.0243	-171.69	120.024	-178.53	144.024	-164.7	168.024	-162.15	192.024	-170.46	216.024	-121.17	240.024
																													0.02444	-158.07	24.0244	-150.24	48.0244	-174.84	72.0244	-185.97	96.0244	-171.36	120.024	-178.41	144.024	-164.49	168.024	-161.64	192.024	-170.85	216.024	-121.74	240.024
																													0.02456	-157.92	24.0246	-150.36	48.0246	-175.05	72.0246	-185.82	96.0246	-171.3	120.025	-178.71	144.025	-165.03	168.025	-162.09	192.025	-170.97	216.025	-121.47	240.025
																													0.02467	-157.59	24.0247	-150.27	48.0247	-175.14	72.0247	-185.82	96.0247	-171.21	120.025	-178.17	144.025	-164.4	168.025	-161.73	192.025	-171.24	216.025	-121.38	240.025
																													0.02478	-157.86	24.0248	-150.57	48.0248	-174.63	72.0248	-185.73	96.0248	-171.63	120.025	-178.02	144.025	-164.67	168.025	-161.46	192.025	-170.52	216.025	-121.26	240.025
																													0.02489	-158.22	24.0249	-150.48	48.0249	-174.72	72.0249	-185.46	96.0249	-171.39	120.025	-178.41	144.025	-164.64	168.025	-161.88	192.025	-169.86	216.025	-121.11	240.025
																													0.025	-157.59	24.025	-150.42	48.025	-174.66	72.025	-185.94	96.025	-171.6	120.025	-178.29	144.025	-164.37	168.025	-162.12	192.025	-169.8	216.025	-121.02	240.025
																													0.02511	-157.77	24.0251	-150.3	48.0251	-174.42	72.0251	-185.82	96.0251	-171.57	120.025	-177.96	144.025	-164.64	168.025	-162.15	192.025	-170.46	216.025	-120.9	240.025
																													0.02522	-157.74	24.0252	-150.33	48.0252	-174.42	72.0252	-185.19	96.0252	-171.42	120.025	-177.96	144.025	-164.88	168.025	-162.09	192.025	-170.55	216.025	-120.84	240.025
																													0.02533	-157.65	24.0253	-150.45	48.0253	-175.08	72.0253	-186.72	96.0253	-171.03	120.025	-178.53	144.025	-164.64	168.025	-162.42	192.025	-170.37	216.025	-120.51	240.025
																													0.02544	-157.44	24.0254	-150.39	48.0254	-175.35	72.0254	-188.91	96.0254	-171.21	120.025	-178.29	144.025	-164.34	168.025	-162.12	192.025	-170.49	216.025	-120.75	240.025
																													0.02556	-157.71	24.0256	-150.09	48.0256	-174.99	72.0256	-188.58	96.0256	-171.69	120.026	-177.66	144.026	-164.46	168.026	-161.67	192.026	-171.03	216.026	-120.72	240.026
																													0.02567	-157.47	24.0257	-149.91	48.0257	-174.66	72.0257	-188.34	96.0257	-171.9	120.026	-177.54	144.026	-164.31	168.026	-161.94	192.026	-170.82	216.026	-120.63	240.026
																													0.02578	-157.41	24.0258	-150.57	48.0258	-174.18	72.0258	-187.53	96.0258	-171.84	120.026	-177.9	144.026	-164.31	168.026	-162.54	192.026	-170.37	216.026	-120.51	240.026
																													0.02589	-157.44	24.0259	-150.63	48.0259	-174.69	72.0259	-187.71	96.0259	-171.18	120.026	-177.72	144.026	-164.52	168.026	-161.76	192.026	-170.61	216.026	-120.3	240.026
																													0.026	-157.26	24.026	-150.81	48.026	-175.02	72.026	-188.28	96.026	-171.81	120.026	-177.87	144.026	-164.58	168.026	-161.61	192.026	-170.88	216.026	-120.06	240.026
																													0.02611	-156.84	24.0261	-151.02	48.0261	-175.38	72.0261	-188.25	96.0261	-171.57	120.026	-178.17	144.026	-164.28	168.026	-161.76	192.026	-170.07	216.026	-120.45	240.026
																													0.02622	-157.02	24.0262	-151.2	48.0262	-174.99	72.0262	-188.13	96.0262	-171.12	120.026	-178.05	144.026	-163.95	168.026	-161.49	192.026	-170.07	216.026	-120.24	240.026
																													0.02633	-157.38	24.0263	-151.26	48.0263	-175.14	72.0263	-188.13	96.0263	-170.49	120.026	-177.87	144.026	-163.92	168.026	-161.46	192.026	-170.82	216.026	-120.66	240.026
																													0.02644	-157.02	24.0264	-150.9	48.0264	-174.81	72.0264	-188.52	96.0264	-170.82	120.026	-178.65	144.026	-164.28	168.026	-162.48	192.026	-170.49	216.026	-121.11	240.026
																													0.02656	-156.72	24.0266	-150.75	48.0266	-175.56	72.0266	-188.43	96.0266	-170.7	120.027	-177.93	144.027	-164.07	168.027	-161.94	192.027	-170.1	216.027	-121.02	240.027
																													0.02667	-156.99	24.0267	-150.69	48.0267	-175.14	72.0267	-188.58	96.0267	-171.03	120.027	-177.45	144.027	-163.83	168.027	-161.73	192.027	-170.16	216.027	-120.87	240.027
																													0.02678	-156.84	24.0268	-150.9	48.0268	-175.05	72.0268	-188.34	96.0268	-170.7	120.027	-177.6	144.027	-163.71	168.027	-161.73	192.027	-170.19	216.027	-120.81	240.027
																													0.02689	-156.81	24.0269	-150.78	48.0269	-175.17	72.0269	-187.5	96.0269	-170.46	120.027	-177.69	144.027	-163.89	168.027	-161.43	192.027	-170.34	216.027	-120.27	240.027
																													0.027	-156.99	24.027	-151.08	48.027	-175.02	72.027	-186.93	96.027	-170.85	120.027	-177.81	144.027	-163.44	168.027	-160.92	192.027	-170.07	216.027	-120.21	240.027
																													0.02711	-156.9	24.0271	-150.9	48.0271	-174.93	72.0271	-187.2	96.0271	-170.61	120.027	-177.78	144.027	-163.86	168.027	-161.79	192.027	-170.01	216.027	-120.03	240.027
																													0.02722	-156.84	24.0272	-150.51	48.0272	-175.02	72.0272	-186.96	96.0272	-170.43	120.027	-177.12	144.027	-163.74	168.027	-162.06	192.027	-170.31	216.027	-119.79	240.027
																													0.02733	-156.33	24.0273	-150.45	48.0273	-174.93	72.0273	-187.08	96.0273	-170.7	120.027	-178.05	144.027	-163.59	168.027	-161.52	192.027	-169.83	216.027	-119.31	240.027
																													0.02744	-156.78	24.0274	-150.24	48.0274	-174.57	72.0274	-186.66	96.0274	-170.64	120.027	-177.93	144.027	-163.44	168.027	-161.79	192.027	-170.22	216.027	-119.64	240.027
																													0.02756	-156.84	24.0276	-150.3	48.0276	-174.24	72.0276	-187.53	96.0276	-170.73	120.028	-177.24	144.028	-163.56	168.028	-161.31	192.028	-169.86	216.028	-119.31	240.028
																													0.02767	-156.51	24.0277	-150.63	48.0277	-173.85	72.0277	-187.68	96.0277	-170.55	120.028	-177.39	144.028	-163.26	168.028	-161.64	192.028	-170.34	216.028	-119.22	240.028
																													0.02778	-156.57	24.0278	-150.45	48.0278	-174.33	72.0278	-186.63	96.0278	-170.31	120.028	-177.33	144.028	-163.26	168.028	-161.7	192.028	-170.37	216.028	-118.98	240.028
																													0.02789	-156.36	24.0279	-150.84	48.0279	-174.36	72.0279	-186.57	96.0279	-170.97	120.028	-177.69	144.028	-163.47	168.028	-161.82	192.028	-169.98	216.028	-118.83	240.028
																													0.028	-156.78	24.028	-150.51	48.028	-174.45	72.028	-186.54	96.028	-171.15	120.028	-177.57	144.028	-163.41	168.028	-161.73	192.028	-170.22	216.028	-118.71	240.028
																													0.02811	-156.57	24.0281	-150.57	48.0281	-174.18	72.0281	-186.27	96.0281	-170.97	120.028	-178.35	144.028	-163.02	168.028	-161.61	192.028	-170.01	216.028	-118.32	240.028
																													0.02822	-156.48	24.0282	-150.18	48.0282	-174.39	72.0282	-186.66	96.0282	-171.48	120.028	-178.17	144.028	-163.2	168.028	-161.4	192.028	-170.04	216.028	-118.92	240.028
																													0.02833	-156.15	24.0283	-150.27	48.0283	-174.27	72.0283	-186.66	96.0283	-171.66	120.028	-177.84	144.028	-163.29	168.028	-161.37	192.028	-170.01	216.028	-118.62	240.028
																													0.02844	-156.09	24.0284	-150.24	48.0284	-174.24	72.0284	-186.75	96.0284	-171.45	120.028	-178.26	144.028	-163.62	168.028	-161.1	192.028	-169.71	216.028	-118.29	240.028
																													0.02856	-156	24.0286	-150.06	48.0286	-174.45	72.0286	-186.66	96.0286	-171.36	120.029	-177.27	144.029	-163.68	168.029	-161.58	192.029	-169.95	216.029	-119.49	240.029
																													0.02867	-156.39	24.0287	-150.3	48.0287	-174.03	72.0287	-186.57	96.0287	-171.6	120.029	-178.08	144.029	-163.5	168.029	-161.64	192.029	-169.89	216.029	-119.4	240.029
																													0.02878	-156.75	24.0288	-150.24	48.0288	-174.09	72.0288	-186.03	96.0288	-171.48	120.029	-177.69	144.029	-163.23	168.029	-160.62	192.029	-169.83	216.029	-119.19	240.029
																													0.02889	-155.97	24.0289	-150.21	48.0289	-173.43	72.0289	-186.48	96.0289	-171.39	120.029	-178.02	144.029	-163.38	168.029	-161.22	192.029	-169.83	216.029	-119.07	240.029
																													0.029	-155.91	24.029	-150.21	48.029	-173.49	72.029	-185.76	96.029	-171.54	120.029	-177.54	144.029	-163.14	168.029	-161.07	192.029	-169.53	216.029	-118.95	240.029
																													0.02911	-156.15	24.0291	-150.06	48.0291	-173.19	72.0291	-186.54	96.0291	-171.78	120.029	-177.12	144.029	-163.29	168.029	-161.61	192.029	-169.59	216.029	-118.71	240.029
																													0.02922	-156.21	24.0292	-150.09	48.0292	-172.83	72.0292	-185.97	96.0292	-171.9	120.029	-177.09	144.029	-162.96	168.029	-160.89	192.029	-170.04	216.029	-118.56	240.029
																													0.02933	-156.24	24.0293	-150.39	48.0293	-173.07	72.0293	-186.21	96.0293	-171.3	120.029	-177.54	144.029	-162.99	168.029	-162.21	192.029	-169.89	216.029	-118.47	240.029
																													0.02944	-155.73	24.0294	-150.24	48.0294	-172.77	72.0294	-185.88	96.0294	-171.24	120.029	-177.6	144.029	-162.72	168.029	-161.4	192.029	-169.77	216.029	-118.05	240.029
																													0.02956	-156.06	24.0296	-150.09	48.0296	-172.77	72.0296	-185.76	96.0296	-170.94	120.03	-177.63	144.03	-162.84	168.03	-161.79	192.03	-169.83	216.03	-117.78	240.03
																													0.02967	-155.58	24.0297	-150.03	48.0297	-173.04	72.0297	-185.82	96.0297	-171.42	120.03	-177.87	144.03	-162.63	168.03	-161.31	192.03	-170.04	216.03	-117.75	240.03
																													0.02978	-155.79	24.0298	-149.61	48.0298	-173.01	72.0298	-185.49	96.0298	-170.97	120.03	-177.75	144.03	-162.87	168.03	-161.43	192.03	-170.01	216.03	-117.84	240.03
																													0.02989	-155.58	24.0299	-149.64	48.0299	-173.58	72.0299	-185.16	96.0299	-170.94	120.03	-177.9	144.03	-162.63	168.03	-161.31	192.03	-169.77	216.03	-117.72	240.03
																													0.03	-155.49	24.03	-149.43	48.03	-173.76	72.03	-185.31	96.03	-171.06	120.03	-177.9	144.03	-162.57	168.03	-160.65	192.03	-169.65	216.03	-117.48	240.03
																													0.03011	-155.88	24.0301	-149.73	48.0301	-173.49	72.0301	-185.16	96.0301	-171.36	120.03	-178.02	144.03	-162.63	168.03	-161.04	192.03	-169.65	216.03	-117.54	240.03
																													0.03022	-155.55	24.0302	-149.67	48.0302	-173.34	72.0302	-184.68	96.0302	-170.43	120.03	-177.42	144.03	-162.93	168.03	-161.34	192.03	-169.56	216.03	-118.17	240.03
																													0.03033	-155.22	24.0303	-149.7	48.0303	-173.01	72.0303	-184.95	96.0303	-170.25	120.03	-177.99	144.03	-163.41	168.03	-161.07	192.03	-169.17	216.03	-117.84	240.03
																													0.03044	-155.19	24.0304	-149.64	48.0304	-172.98	72.0304	-184.89	96.0304	-170.58	120.03	-177.18	144.03	-163.47	168.03	-160.92	192.03	-169.35	216.03	-117.69	240.03
																													0.03056	-155.25	24.0306	-149.52	48.0306	-173.19	72.0306	-184.92	96.0306	-171.54	120.031	-177.27	144.031	-163.14	168.031	-161.16	192.031	-169.11	216.031	-117.54	240.031
																													0.03067	-155.58	24.0307	-149.37	48.0307	-173.88	72.0307	-184.71	96.0307	-171.87	120.031	-177.42	144.031	-163.29	168.031	-160.41	192.031	-169.47	216.031	-117.54	240.031
																													0.03078	-155.34	24.0308	-149.37	48.0308	-173.46	72.0308	-184.62	96.0308	-171.81	120.031	-177.54	144.031	-162.75	168.031	-160.05	192.031	-169.53	216.031	-117.48	240.031
																													0.03089	-155.37	24.0309	-149.19	48.0309	-173.07	72.0309	-183.99	96.0309	-171.42	120.031	-177.78	144.031	-163.11	168.031	-160.74	192.031	-169.29	216.031	-117.3	240.031
																													0.031	-155.76	24.031	-149.07	48.031	-173.16	72.031	-184.83	96.031	-172.11	120.031	-177.57	144.031	-163.08	168.031	-160.44	192.031	-169.35	216.031	-121.05	240.031
																													0.03111	-155.82	24.0311	-148.83	48.0311	-172.53	72.0311	-184.8	96.0311	-171.93	120.031	-177.21	144.031	-162.87	168.031	-160.14	192.031	-169.47	216.031	-121.26	240.031
																													0.03122	-155.31	24.0312	-148.59	48.0312	-172.53	72.0312	-184.59	96.0312	-171.63	120.031	-177.21	144.031	-162.78	168.031	-160.41	192.031	-169.29	216.031	-121.35	240.031
																													0.03133	-155.64	24.0313	-148.44	48.0313	-172.59	72.0313	-184.53	96.0313	-171.48	120.031	-176.58	144.031	-162.87	168.031	-160.41	192.031	-169.23	216.031	-121.32	240.031
																													0.03144	-155.67	24.0314	-149.37	48.0314	-172.92	72.0314	-184.47	96.0314	-171.72	120.031	-177.27	144.031	-162.3	168.031	-160.14	192.031	-169.47	216.031	-120.9	240.031
																													0.03156	-155.52	24.0316	-149.43	48.0316	-173.16	72.0316	-184.32	96.0316	-171.45	120.032	-177.39	144.032	-162.45	168.032	-159.99	192.032	-169.35	216.032	-120.87	240.032
																													0.03167	-155.49	24.0317	-149.46	48.0317	-173.04	72.0317	-184.68	96.0317	-171.3	120.032	-176.76	144.032	-162.48	168.032	-160.68	192.032	-168.81	216.032	-120.66	240.032
																													0.03178	-155.4	24.0318	-149.4	48.0318	-172.65	72.0318	-183.93	96.0318	-171.36	120.032	-177.15	144.032	-162.48	168.032	-160.65	192.032	-168.78	216.032	-120.57	240.032
																													0.03189	-154.95	24.0319	-149.46	48.0319	-172.89	72.0319	-184.08	96.0319	-171.45	120.032	-177.12	144.032	-163.05	168.032	-160.11	192.032	-168.72	216.032	-120.42	240.032
																													0.032	-154.92	24.032	-149.19	48.032	-172.65	72.032	-183.99	96.032	-171.36	120.032	-177.24	144.032	-162.63	168.032	-160.2	192.032	-168.72	216.032	-120.27	240.032
																													0.03211	-155.49	24.0321	-149.1	48.0321	-172.68	72.0321	-186.15	96.0321	-171.24	120.032	-176.97	144.032	-162.57	168.032	-159.84	192.032	-168.78	216.032	-120.93	240.032
																													0.03222	-155.52	24.0322	-149.22	48.0322	-172.38	72.0322	-185.43	96.0322	-171.18	120.032	-177.57	144.032	-162.66	168.032	-160.05	192.032	-168.75	216.032	-120.78	240.032
																													0.03233	-155.34	24.0323	-149.34	48.0323	-172.32	72.0323	-185.55	96.0323	-171.42	120.032	-177.24	144.032	-162.51	168.032	-159.51	192.032	-168.72	216.032	-120.75	240.032
																													0.03244	-155.61	24.0324	-149.79	48.0324	-172.47	72.0324	-184.98	96.0324	-171	120.032	-177.24	144.032	-162.42	168.032	-159.93	192.032	-169.68	216.032	-120.48	240.032
																													0.03256	-155.28	24.0326	-149.55	48.0326	-172.53	72.0326	-184.5	96.0326	-171.18	120.033	-177.15	144.033	-163.02	168.033	-159.75	192.033	-169.32	216.033	-120.45	240.033
																													0.03267	-155.16	24.0327	-149.28	48.0327	-172.53	72.0327	-185.22	96.0327	-170.82	120.033	-176.67	144.033	-162.6	168.033	-159.9	192.033	-169.32	216.033	-120.27	240.033
																													0.03278	-154.71	24.0328	-149.49	48.0328	-172.77	72.0328	-186.15	96.0328	-170.97	120.033	-176.88	144.033	-162.66	168.033	-159.18	192.033	-169.29	216.033	-120.27	240.033
																													0.03289	-155.13	24.0329	-149.61	48.0329	-172.32	72.0329	-185.7	96.0329	-170.85	120.033	-176.49	144.033	-162.6	168.033	-159.06	192.033	-169.08	216.033	-120.24	240.033
																													0.033	-154.65	24.033	-149.46	48.033	-172.35	72.033	-185.4	96.033	-171	120.033	-176.88	144.033	-162.54	168.033	-158.76	192.033	-168.69	216.033	-120	240.033
																													0.03311	-154.98	24.0331	-149.28	48.0331	-172.05	72.0331	-185.4	96.0331	-171.18	120.033	-177.06	144.033	-162.03	168.033	-159.42	192.033	-168.75	216.033	-120.12	240.033
																													0.03322	-154.83	24.0332	-149.61	48.0332	-172.83	72.0332	-184.89	96.0332	-171.21	120.033	-177.09	144.033	-162.3	168.033	-159.03	192.033	-169.11	216.033	-119.73	240.033
																													0.03333	-154.71	24.0333	-149.4	48.0333	-172.2	72.0333	-185.94	96.0333	-171.03	120.033	-176.91	144.033	-162.3	168.033	-158.46	192.033	-168.9	216.033	-119.76	240.033
																													0.03344	-154.59	24.0334	-149.28	48.0334	-172.11	72.0334	-185.31	96.0334	-170.43	120.033	-176.94	144.033	-162.09	168.033	-159.12	192.033	-168.72	216.033	-119.73	240.033
																													0.03356	-154.44	24.0336	-149.67	48.0336	-172.05	72.0336	-185.19	96.0336	-171.03	120.034	-176.49	144.034	-161.88	168.034	-158.97	192.034	-168.75	216.034	-119.76	240.034
																													0.03367	-154.5	24.0337	-149.97	48.0337	-172.14	72.0337	-185.04	96.0337	-170.64	120.034	-176.28	144.034	-161.82	168.034	-159.06	192.034	-168.36	216.034	-119.49	240.034
																													0.03378	-153.99	24.0338	-149.58	48.0338	-172.17	72.0338	-184.14	96.0338	-170.52	120.034	-176.25	144.034	-161.76	168.034	-158.82	192.034	-168.78	216.034	-119.46	240.034
																													0.03389	-154.32	24.0339	-149.58	48.0339	-172.35	72.0339	-184.23	96.0339	-170.43	120.034	-176.73	144.034	-161.52	168.034	-159.06	192.034	-168.84	216.034	-119.31	240.034
																													0.034	-154.62	24.034	-149.64	48.034	-171.99	72.034	-184.29	96.034	-170.64	120.034	-176.97	144.034	-161.88	168.034	-158.28	192.034	-168.72	216.034	-118.74	240.034
																													0.03411	-154.08	24.0341	-149.58	48.0341	-171.99	72.0341	-183.93	96.0341	-170.61	120.034	-176.97	144.034	-161.85	168.034	-158.52	192.034	-168.39	216.034	-118.68	240.034
																													0.03422	-154.53	24.0342	-149.97	48.0342	-171.72	72.0342	-184.29	96.0342	-170.37	120.034	-177.03	144.034	-161.76	168.034	-159.18	192.034	-168.27	216.034	-119.67	240.034
																													0.03433	-154.2	24.0343	-149.76	48.0343	-172.41	72.0343	-184.68	96.0343	-169.95	120.034	-176.46	144.034	-162.15	168.034	-157.98	192.034	-168.36	216.034	-119.49	240.034
																													0.03444	-154.35	24.0344	-150.03	48.0344	-172.38	72.0344	-184.8	96.0344	-169.62	120.034	-176.16	144.034	-162.15	168.034	-158.64	192.034	-168.39	216.034	-119.61	240.034
																													0.03456	-154.23	24.0346	-149.97	48.0346	-171.96	72.0346	-185.4	96.0346	-170.4	120.035	-175.47	144.035	-161.85	168.035	-158.82	192.035	-168.39	216.035	-119.31	240.035
																													0.03467	-154.11	24.0347	-149.97	48.0347	-172.14	72.0347	-184.29	96.0347	-170.04	120.035	-175.98	144.035	-161.88	168.035	-158.73	192.035	-168.48	216.035	-119.55	240.035
																													0.03478	-154.17	24.0348	-149.7	48.0348	-172.47	72.0348	-184.83	96.0348	-169.74	120.035	-176.76	144.035	-161.28	168.035	-158.16	192.035	-168.3	216.035	-119.4	240.035
																													0.03489	-154.14	24.0349	-149.67	48.0349	-172.35	72.0349	-184.65	96.0349	-169.2	120.035	-176.25	144.035	-161.31	168.035	-158.49	192.035	-168.36	216.035	-119.01	240.035
																													0.035	-154.35	24.035	-149.61	48.035	-172.44	72.035	-184.65	96.035	-169.5	120.035	-175.65	144.035	-161.16	168.035	-157.65	192.035	-168.48	216.035	-119.19	240.035
																													0.03511	-154.38	24.0351	-149.55	48.0351	-172.08	72.0351	-184.17	96.0351	-169.41	120.035	-176.79	144.035	-161.19	168.035	-158.79	192.035	-168.93	216.035	-118.89	240.035
																													0.03522	-154.2	24.0352	-149.55	48.0352	-171.96	72.0352	-183.75	96.0352	-169.59	120.035	-176.25	144.035	-161.25	168.035	-158.1	192.035	-168.93	216.035	-118.83	240.035
																													0.03533	-154.02	24.0353	-149.85	48.0353	-171.99	72.0353	-183.66	96.0353	-170.25	120.035	-176.25	144.035	-161.1	168.035	-158.07	192.035	-168.87	216.035	-118.74	240.035
																													0.03544	-154.08	24.0354	-150	48.0354	-171.63	72.0354	-184.53	96.0354	-170.37	120.035	-176.43	144.035	-161.01	168.035	-157.68	192.035	-169.14	216.035	-118.56	240.035
																													0.03556	-154.23	24.0356	-149.64	48.0356	-172.44	72.0356	-185.01	96.0356	-169.89	120.036	-176.58	144.036	-161.4	168.036	-158.76	192.036	-168.69	216.036	-118.44	240.036
																													0.03567	-153.93	24.0357	-149.46	48.0357	-172.17	72.0357	-184.8	96.0357	-169.5	120.036	-176.67	144.036	-161.7	168.036	-157.89	192.036	-168.54	216.036	-118.5	240.036
																													0.03578	-154.05	24.0358	-149.61	48.0358	-171.99	72.0358	-184.35	96.0358	-170.04	120.036	-176.19	144.036	-161.13	168.036	-157.62	192.036	-168.51	216.036	-118.44	240.036
																													0.03589	-153.84	24.0359	-149.7	48.0359	-171.87	72.0359	-184.38	96.0359	-170.04	120.036	-176.22	144.036	-160.83	168.036	-158.82	192.036	-168.48	216.036	-118.29	240.036
																													0.036	-153.69	24.036	-149.61	48.036	-171.6	72.036	-184.68	96.036	-169.77	120.036	-176.37	144.036	-161.37	168.036	-158.25	192.036	-168.36	216.036	-118.32	240.036
																													0.03611	-153.63	24.0361	-149.46	48.0361	-171.63	72.0361	-185.4	96.0361	-169.92	120.036	-175.77	144.036	-161.13	168.036	-157.8	192.036	-168.6	216.036	-118.14	240.036
																													0.03622	-154.29	24.0362	-150.12	48.0362	-171.63	72.0362	-184.14	96.0362	-170.31	120.036	-176.85	144.036	-161.04	168.036	-158.19	192.036	-168.48	216.036	-118.32	240.036
																													0.03633	-154.23	24.0363	-149.76	48.0363	-172.11	72.0363	-184.47	96.0363	-169.98	120.036	-176.58	144.036	-160.92	168.036	-158.28	192.036	-168.6	216.036	-119.07	240.036
																													0.03644	-154.41	24.0364	-149.94	48.0364	-171.6	72.0364	-183.84	96.0364	-169.95	120.036	-176.49	144.036	-161.19	168.036	-158.28	192.036	-167.4	216.036	-118.89	240.036
																													0.03656	-154.05	24.0366	-149.64	48.0366	-171.33	72.0366	-183.99	96.0366	-169.83	120.037	-176.34	144.037	-161.01	168.037	-158.67	192.037	-167.49	216.037	-118.59	240.037
																													0.03667	-154.32	24.0367	-149.73	48.0367	-171.36	72.0367	-183.93	96.0367	-169.71	120.037	-176.37	144.037	-160.95	168.037	-159.06	192.037	-167.94	216.037	-118.41	240.037
																													0.03678	-154.35	24.0368	-149.64	48.0368	-171.18	72.0368	-183.18	96.0368	-169.89	120.037	-176.37	144.037	-161.04	168.037	-158.43	192.037	-168.03	216.037	-118.23	240.037
																													0.03689	-154.02	24.0369	-149.82	48.0369	-170.58	72.0369	-183.48	96.0369	-169.65	120.037	-176.52	144.037	-161.07	168.037	-158.55	192.037	-168.15	216.037	-118.35	240.037
																													0.037	-154.08	24.037	-149.73	48.037	-171.09	72.037	-183.57	96.037	-169.71	120.037	-176.22	144.037	-160.83	168.037	-158.28	192.037	-168.18	216.037	-118.05	240.037
																													0.03711	-154.2	24.0371	-149.94	48.0371	-171.24	72.0371	-183.96	96.0371	-169.14	120.037	-176.46	144.037	-160.98	168.037	-158.43	192.037	-168.69	216.037	-117.84	240.037
																													0.03722	-154.38	24.0372	-150.33	48.0372	-170.94	72.0372	-183.78	96.0372	-169.17	120.037	-176.52	144.037	-161.19	168.037	-158.91	192.037	-168.33	216.037	-117.72	240.037
																													0.03733	-154.23	24.0373	-150.15	48.0373	-171.06	72.0373	-183.24	96.0373	-169.08	120.037	-176.07	144.037	-161.28	168.037	-158.76	192.037	-167.73	216.037	-117.48	240.037
																													0.03744	-154.38	24.0374	-150	48.0374	-170.61	72.0374	-183	96.0374	-168.78	120.037	-176.16	144.037	-160.92	168.037	-158.34	192.037	-167.79	216.037	-117.42	240.037
																													0.03756	-154.14	24.0376	-149.88	48.0376	-170.73	72.0376	-183	96.0376	-169.11	120.038	-175.38	144.038	-160.95	168.038	-158.49	192.038	-167.82	216.038	-117.48	240.038
																													0.03767	-154.23	24.0377	-149.73	48.0377	-170.58	72.0377	-182.7	96.0377	-168.87	120.038	-175.47	144.038	-160.98	168.038	-158.73	192.038	-167.85	216.038	-117.21	240.038
																													0.03778	-154.02	24.0378	-149.91	48.0378	-170.4	72.0378	-182.37	96.0378	-168.87	120.038	-175.65	144.038	-161.31	168.038	-158.82	192.038	-167.43	216.038	-117.18	240.038
																													0.03789	-154.23	24.0379	-149.85	48.0379	-170.67	72.0379	-182.94	96.0379	-168.69	120.038	-176.16	144.038	-161.13	168.038	-158.52	192.038	-167.16	216.038	-117.15	240.038
																													0.038	-154.11	24.038	-149.85	48.038	-170.67	72.038	-183.42	96.038	-168.51	120.038	-175.29	144.038	-161.19	168.038	-159.81	192.038	-167.13	216.038	-117.18	240.038
																													0.03811	-154.08	24.0381	-149.52	48.0381	-170.79	72.0381	-183.3	96.0381	-168.39	120.038	-175.74	144.038	-161.1	168.038	-158.46	192.038	-167.85	216.038	-116.67	240.038
																													0.03822	-153.9	24.0382	-149.28	48.0382	-170.55	72.0382	-183.21	96.0382	-168.75	120.038	-175.83	144.038	-161.01	168.038	-159.06	192.038	-167.67	216.038	-117.57	240.038
																													0.03833	-153.54	24.0383	-149.46	48.0383	-171	72.0383	-183.39	96.0383	-168.93	120.038	-175.38	144.038	-161.1	168.038	-159.45	192.038	-167.73	216.038	-117.54	240.038
																													0.03844	-153.54	24.0384	-149.34	48.0384	-170.82	72.0384	-183.54	96.0384	-168.6	120.038	-175.59	144.038	-160.89	168.038	-159.45	192.038	-167.85	216.038	-117.36	240.038
																													0.03856	-153.54	24.0386	-149.61	48.0386	-170.88	72.0386	-183.24	96.0386	-168.48	120.039	-175.14	144.039	-160.68	168.039	-159.27	192.039	-167.94	216.039	-117.21	240.039
																													0.03867	-153.33	24.0387	-149.31	48.0387	-171.27	72.0387	-183.42	96.0387	-168.15	120.039	-175.77	144.039	-160.74	168.039	-158.76	192.039	-167.58	216.039	-117	240.039
																													0.03878	-153.42	24.0388	-148.86	48.0388	-170.88	72.0388	-183.36	96.0388	-168.21	120.039	-175.47	144.039	-160.53	168.039	-158.91	192.039	-167.7	216.039	-116.79	240.039
																													0.03889	-153.27	24.0389	-148.41	48.0389	-171	72.0389	-183.3	96.0389	-168.54	120.039	-176.01	144.039	-160.53	168.039	-159.33	192.039	-167.73	216.039	-116.46	240.039
																													0.039	-153.48	24.039	-148.35	48.039	-171	72.039	-183.36	96.039	-168.15	120.039	-175.8	144.039	-160.83	168.039	-158.91	192.039	-167.67	216.039	-116.55	240.039
																													0.03911	-152.94	24.0391	-148.02	48.0391	-170.49	72.0391	-183.15	96.0391	-168.75	120.039	-175.86	144.039	-160.53	168.039	-158.58	192.039	-167.61	216.039	-116.76	240.039
																													0.03922	-153.21	24.0392	-147.99	48.0392	-170.43	72.0392	-182.7	96.0392	-168.87	120.039	-175.65	144.039	-160.62	168.039	-158.7	192.039	-167.22	216.039	-116.7	240.039
																													0.03933	-153.42	24.0393	-148.08	48.0393	-170.61	72.0393	-182.79	96.0393	-168.48	120.039	-175.95	144.039	-160.5	168.039	-158.85	192.039	-167.49	216.039	-116.43	240.039
																													0.03944	-153.54	24.0394	-148.23	48.0394	-170.04	72.0394	-182.58	96.0394	-168.93	120.039	-175.05	144.039	-160.53	168.039	-158.82	192.039	-167.55	216.039	-116.46	240.039
																													0.03956	-153.57	24.0396	-148.26	48.0396	-170.04	72.0396	-183.78	96.0396	-168.96	120.04	-175.71	144.04	-160.41	168.04	-158.85	192.04	-167.73	216.04	-116.46	240.04
																													0.03967	-153.48	24.0397	-148.05	48.0397	-169.92	72.0397	-183.33	96.0397	-168.9	120.04	-176.1	144.04	-160.26	168.04	-159.24	192.04	-168.12	216.04	-116.1	240.04
																													0.03978	-153.78	24.0398	-148.14	48.0398	-169.98	72.0398	-182.97	96.0398	-168.78	120.04	-175.83	144.04	-160.5	168.04	-158.49	192.04	-168.12	216.04	-116.1	240.04
																													0.03989	-153.36	24.0399	-147.9	48.0399	-170.07	72.0399	-183.03	96.0399	-168.39	120.04	-175.71	144.04	-160.5	168.04	-158.91	192.04	-167.97	216.04	-115.98	240.04
																													0.04	-153.66	24.04	-148.26	48.04	-169.35	72.04	-182.16	96.04	-168.33	120.04	-176.22	144.04	-160.41	168.04	-158.82	192.04	-167.88	216.04	-115.47	240.04
																													0.04011	-153.09	24.0401	-148.17	48.0401	-169.68	72.0401	-182.34	96.0401	-168.57	120.04	-176.04	144.04	-160.14	168.04	-159.06	192.04	-167.97	216.04	-115.92	240.04
																													0.04022	-153.12	24.0402	-148.11	48.0402	-169.32	72.0402	-182.88	96.0402	-168.12	120.04	-175.98	144.04	-159.69	168.04	-158.73	192.04	-168	216.04	-115.68	240.04
																													0.04033	-153.45	24.0403	-147.99	48.0403	-169.41	72.0403	-182.94	96.0403	-168.03	120.04	-175.95	144.04	-160.35	168.04	-158.55	192.04	-167.97	216.04	-116.19	240.04
																													0.04044	-153.03	24.0404	-148.11	48.0404	-169.08	72.0404	-182.85	96.0404	-167.97	120.04	-175.77	144.04	-160.47	168.04	-159.12	192.04	-167.67	216.04	-116.04	240.04
																													0.04056	-152.94	24.0406	-148.23	48.0406	-169.26	72.0406	-182.76	96.0406	-167.97	120.041	-176.01	144.041	-160.53	168.041	-158.55	192.041	-167.58	216.041	-116.04	240.041
																													0.04067	-153.63	24.0407	-148.14	48.0407	-169.5	72.0407	-182.43	96.0407	-167.58	120.041	-176.25	144.041	-160.41	168.041	-159.15	192.041	-167.49	216.041	-115.86	240.041
																													0.04078	-153.36	24.0408	-148.08	48.0408	-169.32	72.0408	-182.64	96.0408	-167.58	120.041	-175.86	144.041	-159.93	168.041	-159.24	192.041	-167.49	216.041	-116.28	240.041
																													0.04089	-153.12	24.0409	-147.81	48.0409	-169.71	72.0409	-182.1	96.0409	-167.73	120.041	-175.65	144.041	-159.87	168.041	-160.05	192.041	-167.61	216.041	-116.25	240.041
																													0.041	-152.91	24.041	-147.75	48.041	-169.38	72.041	-182.25	96.041	-167.1	120.041	-176.07	144.041	-160.29	168.041	-159.69	192.041	-167.22	216.041	-116.25	240.041
																													0.04111	-153.03	24.0411	-147.54	48.0411	-169.86	72.0411	-182.04	96.0411	-167.1	120.041	-176.07	144.041	-160.32	168.041	-159.48	192.041	-167.34	216.041	-115.95	240.041
																													0.04122	-152.94	24.0412	-147.42	48.0412	-169.56	72.0412	-181.65	96.0412	-167.4	120.041	-176.04	144.041	-160.32	168.041	-158.61	192.041	-167.58	216.041	-115.65	240.041
																													0.04133	-153.21	24.0413	-147.54	48.0413	-169.38	72.0413	-182.01	96.0413	-167.7	120.041	-175.83	144.041	-160.14	168.041	-159.57	192.041	-167.88	216.041	-115.8	240.041
																													0.04144	-153.03	24.0414	-147.51	48.0414	-169.56	72.0414	-182.43	96.0414	-167.64	120.041	-175.26	144.041	-160.35	168.041	-159.72	192.041	-167.4	216.041	-115.62	240.041
																													0.04156	-153.06	24.0416	-147.48	48.0416	-169.56	72.0416	-181.62	96.0416	-167.04	120.042	-174.57	144.042	-160.11	168.042	-159.54	192.042	-167.34	216.042	-115.35	240.042
																													0.04167	-153.27	24.0417	-147.48	48.0417	-169.23	72.0417	-181.17	96.0417	-166.8	120.042	-175.29	144.042	-159.93	168.042	-158.22	192.042	-167.58	216.042	-115.29	240.042
																													0.04178	-153.54	24.0418	-147.66	48.0418	-169.38	72.0418	-181.35	96.0418	-167.19	120.042	-175.44	144.042	-159.9	168.042	-158.7	192.042	-167.31	216.042	-115.11	240.042
																													0.04189	-152.94	24.0419	-147.69	48.0419	-169.38	72.0419	-181.56	96.0419	-167.19	120.042	-175.62	144.042	-160.17	168.042	-158.61	192.042	-167.52	216.042	-114.96	240.042
																													0.042	-152.82	24.042	-147.75	48.042	-169.62	72.042	-182.28	96.042	-166.38	120.042	-174.87	144.042	-159.99	168.042	-157.98	192.042	-167.55	216.042	-114.75	240.042
																													0.04211	-152.85	24.0421	-147.81	48.0421	-168.93	72.0421	-182.64	96.0421	-166.2	120.042	-174.72	144.042	-159.96	168.042	-156.96	192.042	-167.67	216.042	-114.72	240.042
																													0.04222	-152.76	24.0422	-147.75	48.0422	-169.11	72.0422	-181.98	96.0422	-166.2	120.042	-175.71	144.042	-159.87	168.042	-157.8	192.042	-167.82	216.042	-114.9	240.042
																													0.04233	-152.61	24.0423	-148.62	48.0423	-169.08	72.0423	-181.8	96.0423	-170.58	120.042	-175.08	144.042	-159.81	168.042	-156.96	192.042	-167.76	216.042	-114.66	240.042
																													0.04244	-152.34	24.0424	-148.71	48.0424	-168.99	72.0424	-181.29	96.0424	-171.03	120.042	-175.23	144.042	-159.87	168.042	-157.53	192.042	-167.46	216.042	-114.96	240.042
																													0.04256	-152.82	24.0426	-148.56	48.0426	-168.63	72.0426	-181.71	96.0426	-170.61	120.043	-175.14	144.043	-159.63	168.043	-157.08	192.043	-167.82	216.043	-115.26	240.043
																													0.04267	-152.7	24.0427	-148.11	48.0427	-168.54	72.0427	-181.71	96.0427	-171.03	120.043	-174.81	144.043	-159.78	168.043	-157.8	192.043	-167.34	216.043	-114.99	240.043
																													0.04278	-152.61	24.0428	-148.38	48.0428	-168.3	72.0428	-181.92	96.0428	-171.51	120.043	-174.72	144.043	-159.54	168.043	-156.93	192.043	-167.55	216.043	-114.96	240.043
																													0.04289	-152.37	24.0429	-148.32	48.0429	-168.54	72.0429	-182.13	96.0429	-172.02	120.043	-174.69	144.043	-159	168.043	-157.65	192.043	-167.25	216.043	-114.81	240.043
																													0.043	-152.46	24.043	-148.5	48.043	-168.12	72.043	-181.8	96.043	-171.63	120.043	-175.32	144.043	-159.51	168.043	-157.5	192.043	-166.74	216.043	-114.42	240.043
																													0.04311	-152.58	24.0431	-148.59	48.0431	-168.45	72.0431	-181.08	96.0431	-171.12	120.043	-174.6	144.043	-159.81	168.043	-157.2	192.043	-167.07	216.043	-114.39	240.043
																													0.04322	-152.88	24.0432	-148.38	48.0432	-168.24	72.0432	-181.11	96.0432	-171.36	120.043	-175.47	144.043	-159.51	168.043	-157.53	192.043	-167.13	216.043	-114.45	240.043
																													0.04333	-152.82	24.0433	-148.11	48.0433	-168	72.0433	-180.75	96.0433	-171.24	120.043	-175.44	144.043	-159.63	168.043	-157.5	192.043	-166.02	216.043	-114.27	240.043
																													0.04344	-152.85	24.0434	-147.57	48.0434	-168.36	72.0434	-181.68	96.0434	-171.12	120.043	-175.62	144.043	-160.08	168.043	-157.32	192.043	-166.11	216.043	-113.97	240.043
																													0.04356	-152.73	24.0436	-147.6	48.0436	-167.94	72.0436	-181.41	96.0436	-171	120.044	-175.11	144.044	-159.72	168.044	-157.5	192.044	-166.74	216.044	-114	240.044
																													0.04367	-152.73	24.0437	-147.63	48.0437	-167.88	72.0437	-181.2	96.0437	-171.21	120.044	-175.35	144.044	-159.78	168.044	-157.17	192.044	-167.34	216.044	-113.91	240.044
																													0.04378	-152.85	24.0438	-147.33	48.0438	-168.42	72.0438	-181.35	96.0438	-171.18	120.044	-175.32	144.044	-159.3	168.044	-157.5	192.044	-167.28	216.044	-113.76	240.044
																													0.04389	-153.15	24.0439	-147.78	48.0439	-168.42	72.0439	-180.99	96.0439	-171.36	120.044	-174.15	144.044	-159.3	168.044	-157.5	192.044	-166.86	216.044	-113.79	240.044
																													0.044	-152.85	24.044	-147.9	48.044	-168.87	72.044	-181.47	96.044	-171.96	120.044	-174.9	144.044	-159.33	168.044	-157.02	192.044	-167.1	216.044	-114.75	240.044
																													0.04411	-152.25	24.0441	-147.63	48.0441	-168.06	72.0441	-180.96	96.0441	-171.81	120.044	-174.57	144.044	-159.36	168.044	-157.08	192.044	-167.46	216.044	-114.33	240.044
																													0.04422	-152.61	24.0442	-147.66	48.0442	-168.24	72.0442	-180.9	96.0442	-171.6	120.044	-174.87	144.044	-159.45	168.044	-156.63	192.044	-167.46	216.044	-114.09	240.044
																													0.04433	-152.67	24.0443	-147.75	48.0443	-168.03	72.0443	-180.78	96.0443	-171.78	120.044	-175.11	144.044	-159.27	168.044	-156.12	192.044	-167.49	216.044	-113.88	240.044
																													0.04444	-152.46	24.0444	-147.69	48.0444	-168.24	72.0444	-180	96.0444	-171.48	120.044	-175.08	144.044	-159.12	168.044	-156.72	192.044	-166.95	216.044	-114.6	240.044
																													0.04456	-152.58	24.0446	-147.66	48.0446	-168.84	72.0446	-180.3	96.0446	-171.18	120.045	-175.26	144.045	-159.21	168.045	-156.9	192.045	-167.22	216.045	-114.45	240.045
																													0.04467	-152.43	24.0447	-147.69	48.0447	-168.42	72.0447	-180.06	96.0447	-171.39	120.045	-174.84	144.045	-159.45	168.045	-156.87	192.045	-167.37	216.045	-114.21	240.045
																													0.04478	-152.31	24.0448	-147.72	48.0448	-168.12	72.0448	-180.12	96.0448	-171.27	120.045	-175.11	144.045	-159.06	168.045	-156.54	192.045	-167.01	216.045	-113.97	240.045
																													0.04489	-152.16	24.0449	-148.11	48.0449	-167.64	72.0449	-180.36	96.0449	-171.39	120.045	-175.2	144.045	-159.51	168.045	-156.87	192.045	-166.68	216.045	-113.52	240.045
																													0.045	-151.92	24.045	-147.96	48.045	-167.91	72.045	-180.6	96.045	-171.36	120.045	-175.11	144.045	-159.09	168.045	-156.84	192.045	-166.86	216.045	-113.34	240.045
																													0.04511	-151.95	24.0451	-147.48	48.0451	-167.55	72.0451	-180.57	96.0451	-171.06	120.045	-175.17	144.045	-159.09	168.045	-157.38	192.045	-167.01	216.045	-113.46	240.045
																													0.04522	-151.83	24.0452	-147.42	48.0452	-167.67	72.0452	-180.12	96.0452	-170.88	120.045	-175.02	144.045	-159.27	168.045	-156.69	192.045	-166.92	216.045	-113.28	240.045
																													0.04533	-152.19	24.0453	-147.06	48.0453	-167.43	72.0453	-179.85	96.0453	-170.88	120.045	-174.72	144.045	-159.21	168.045	-157.14	192.045	-166.71	216.045	-113.19	240.045
																													0.04544	-152.13	24.0454	-147.03	48.0454	-167.46	72.0454	-179.91	96.0454	-171.45	120.045	-175.59	144.045	-159.09	168.045	-156.87	192.045	-167.04	216.045	-117.45	240.045
																													0.04556	-151.77	24.0456	-147.09	48.0456	-167.07	72.0456	-180.27	96.0456	-171.42	120.046	-175.29	144.046	-158.85	168.046	-157.41	192.046	-167.19	216.046	-117.24	240.046
																													0.04567	-151.77	24.0457	-147.36	48.0457	-166.86	72.0457	-180.72	96.0457	-171.54	120.046	-175.26	144.046	-159.03	168.046	-157.23	192.046	-166.89	216.046	-116.79	240.046
																													0.04578	-152.19	24.0458	-147.06	48.0458	-167.37	72.0458	-180.57	96.0458	-171.66	120.046	-175.26	144.046	-158.94	168.046	-156.99	192.046	-166.71	216.046	-116.58	240.046
																													0.04589	-152.1	24.0459	-146.85	48.0459	-167.34	72.0459	-180.12	96.0459	-171.42	120.046	-175.35	144.046	-158.88	168.046	-156.45	192.046	-166.62	216.046	-116.7	240.046
																													0.046	-151.5	24.046	-147.03	48.046	-166.8	72.046	-179.94	96.046	-171.12	120.046	-174.87	144.046	-158.67	168.046	-157.53	192.046	-167.16	216.046	-116.16	240.046
																													0.04611	-151.95	24.0461	-146.88	48.0461	-167.04	72.0461	-179.94	96.0461	-170.82	120.046	-175.14	144.046	-158.82	168.046	-156.18	192.046	-167.43	216.046	-116.13	240.046
																													0.04622	-151.68	24.0462	-147.06	48.0462	-167.01	72.0462	-179.82	96.0462	-171.24	120.046	-175.05	144.046	-159.09	168.046	-156.66	192.046	-167.16	216.046	-116.1	240.046
																													0.04633	-151.53	24.0463	-147	48.0463	-167.22	72.0463	-179.79	96.0463	-171.21	120.046	-174.69	144.046	-159	168.046	-156.75	192.046	-166.56	216.046	-116.58	240.046
																													0.04644	-151.86	24.0464	-146.91	48.0464	-166.89	72.0464	-178.83	96.0464	-171.15	120.046	-174.39	144.046	-159.15	168.046	-155.97	192.046	-166.53	216.046	-116.43	240.046
																													0.04656	-152.22	24.0466	-146.97	48.0466	-166.65	72.0466	-178.92	96.0466	-170.88	120.047	-174.99	144.047	-159.09	168.047	-157.11	192.047	-166.53	216.047	-116.52	240.047
																													0.04667	-152.19	24.0467	-147.27	48.0467	-166.53	72.0467	-178.29	96.0467	-170.76	120.047	-174.96	144.047	-158.58	168.047	-156.45	192.047	-166.68	216.047	-116.43	240.047
																													0.04678	-153.21	24.0468	-147.27	48.0468	-166.56	72.0468	-179.46	96.0468	-170.97	120.047	-175.14	144.047	-159.27	168.047	-156.57	192.047	-166.68	216.047	-116.43	240.047
																													0.04689	-153.33	24.0469	-147.42	48.0469	-167.28	72.0469	-179.1	96.0469	-171.15	120.047	-174.63	144.047	-159	168.047	-156.66	192.047	-166.65	216.047	-116.25	240.047
																													0.047	-152.91	24.047	-147.84	48.047	-167.37	72.047	-178.95	96.047	-170.7	120.047	-175.02	144.047	-158.22	168.047	-156.69	192.047	-166.77	216.047	-116.13	240.047
																													0.04711	-153.12	24.0471	-147.51	48.0471	-167.28	72.0471	-178.86	96.0471	-170.49	120.047	-174.9	144.047	-158.58	168.047	-156.63	192.047	-166.53	216.047	-115.98	240.047
																													0.04722	-153.24	24.0472	-147.45	48.0472	-167.01	72.0472	-178.38	96.0472	-170.64	120.047	-174.87	144.047	-159.06	168.047	-156.42	192.047	-166.56	216.047	-115.92	240.047
																													0.04733	-153.12	24.0473	-146.91	48.0473	-167.13	72.0473	-178.38	96.0473	-170.73	120.047	-174.78	144.047	-158.97	168.047	-156.6	192.047	-166.71	216.047	-115.77	240.047
																													0.04744	-152.79	24.0474	-146.85	48.0474	-166.77	72.0474	-178.47	96.0474	-170.73	120.047	-174.93	144.047	-158.58	168.047	-156.36	192.047	-166.92	216.047	-115.65	240.047
																													0.04756	-153.06	24.0476	-146.82	48.0476	-166.23	72.0476	-177.75	96.0476	-170.28	120.048	-174.57	144.048	-158.55	168.048	-156.6	192.048	-166.65	216.048	-115.44	240.048
																													0.04767	-152.73	24.0477	-146.64	48.0477	-169.95	72.0477	-177.78	96.0477	-170.97	120.048	-174.33	144.048	-158.19	168.048	-157.08	192.048	-166.8	216.048	-115.77	240.048
																													0.04778	-152.61	24.0478	-146.91	48.0478	-172.08	72.0478	-180.09	96.0478	-170.88	120.048	-175.32	144.048	-158.61	168.048	-157.17	192.048	-166.86	216.048	-115.89	240.048
																													0.04789	-152.73	24.0479	-146.82	48.0479	-171.84	72.0479	-181.32	96.0479	-170.46	120.048	-173.88	144.048	-158.4	168.048	-156.57	192.048	-166.92	216.048	-115.59	240.048
																													0.048	-152.46	24.048	-147.03	48.048	-172.17	72.048	-181.29	96.048	-170.49	120.048	-174.12	144.048	-158.49	168.048	-156.93	192.048	-166.62	216.048	-115.44	240.048
																													0.04811	-152.76	24.0481	-146.94	48.0481	-172.68	72.0481	-182.37	96.0481	-170.61	120.048	-174.42	144.048	-158.43	168.048	-156.51	192.048	-166.38	216.048	-115.53	240.048
																													0.04822	-152.58	24.0482	-147.24	48.0482	-172.89	72.0482	-181.74	96.0482	-170.52	120.048	-174.27	144.048	-158.58	168.048	-157.47	192.048	-166.41	216.048	-115.32	240.048
																													0.04833	-151.65	24.0483	-147.51	48.0483	-172.98	72.0483	-181.8	96.0483	-170.16	120.048	-174.57	144.048	-158.67	168.048	-156.51	192.048	-166.5	216.048	-115.86	240.048
																													0.04844	-152.16	24.0484	-147.39	48.0484	-173.04	72.0484	-182.49	96.0484	-170.61	120.048	-174.45	144.048	-158.4	168.048	-156.9	192.048	-166.53	216.048	-116.01	240.048
																													0.04856	-152.28	24.0486	-147.57	48.0486	-172.8	72.0486	-182.4	96.0486	-171.15	120.049	-174.78	144.049	-158.67	168.049	-156.72	192.049	-166.86	216.049	-115.8	240.049
																													0.04867	-152.46	24.0487	-147.48	48.0487	-172.23	72.0487	-182.19	96.0487	-171.06	120.049	-174.6	144.049	-158.16	168.049	-157.41	192.049	-166.47	216.049	-115.74	240.049
																													0.04878	-152.13	24.0488	-147.57	48.0488	-172.53	72.0488	-182.13	96.0488	-170.82	120.049	-174.84	144.049	-158.58	168.049	-156.75	192.049	-166.56	216.049	-115.56	240.049
																													0.04889	-152.19	24.0489	-147.39	48.0489	-171.93	72.0489	-182.82	96.0489	-171.3	120.049	-174.78	144.049	-158.64	168.049	-156.3	192.049	-166.68	216.049	-115.47	240.049
																													0.049	-152.04	24.049	-147.15	48.049	-172.32	72.049	-183.3	96.049	-171.39	120.049	-174.9	144.049	-158.07	168.049	-156.09	192.049	-166.53	216.049	-115.14	240.049
																													0.04911	-152.22	24.0491	-147	48.0491	-172.38	72.0491	-183.36	96.0491	-171.48	120.049	-174.42	144.049	-158.25	168.049	-156.9	192.049	-166.53	216.049	-115.14	240.049
																													0.04922	-152.1	24.0492	-146.88	48.0492	-172.14	72.0492	-182.4	96.0492	-170.97	120.049	-173.76	144.049	-158.4	168.049	-155.79	192.049	-166.23	216.049	-114.87	240.049
																													0.04933	-151.98	24.0493	-146.88	48.0493	-172.65	72.0493	-182.13	96.0493	-170.76	120.049	-174.48	144.049	-158.46	168.049	-156.03	192.049	-166.29	216.049	-115.02	240.049
																													0.04944	-152.43	24.0494	-146.88	48.0494	-172.65	72.0494	-181.74	96.0494	-171.24	120.049	-174.69	144.049	-158.16	168.049	-156.42	192.049	-166.29	216.049	-114.96	240.049
																													0.04956	-151.95	24.0496	-147.27	48.0496	-172.41	72.0496	-181.38	96.0496	-171.45	120.05	-173.76	144.05	-158.25	168.05	-155.49	192.05	-166.2	216.05	-115.38	240.05
																													0.04967	-152.61	24.0497	-146.97	48.0497	-172.08	72.0497	-182.82	96.0497	-171.42	120.05	-173.85	144.05	-157.77	168.05	-155.7	192.05	-166.05	216.05	-115.08	240.05
																													0.04978	-152.7	24.0498	-146.94	48.0498	-172.2	72.0498	-182.4	96.0498	-171.18	120.05	-174.15	144.05	-158.22	168.05	-156.24	192.05	-166.23	216.05	-114.96	240.05
																													0.04989	-152.58	24.0499	-146.88	48.0499	-172.53	72.0499	-181.83	96.0499	-170.73	120.05	-174.54	144.05	-158.07	168.05	-155.49	192.05	-165.81	216.05	-114.69	240.05
																													0.05	-152.73	24.05	-147	48.05	-172.11	72.05	-181.62	96.05	-170.7	120.05	-174.63	144.05	-157.83	168.05	-155.49	192.05	-166.08	216.05	-115.11	240.05
																													0.05011	-153.24	24.0501	-146.94	48.0501	-172.08	72.0501	-180.75	96.0501	-170.61	120.05	-174.24	144.05	-157.86	168.05	-155.04	192.05	-166.47	216.05	-114.93	240.05
																													0.05022	-152.97	24.0502	-146.55	48.0502	-171.72	72.0502	-180.6	96.0502	-170.55	120.05	-173.97	144.05	-157.68	168.05	-155.67	192.05	-166.23	216.05	-114.93	240.05
																													0.05033	-153.18	24.0503	-146.55	48.0503	-172.23	72.0503	-181.29	96.0503	-171	120.05	-174.09	144.05	-157.71	168.05	-155.55	192.05	-166.14	216.05	-115.26	240.05
																													0.05044	-152.88	24.0504	-146.79	48.0504	-172.2	72.0504	-181.11	96.0504	-170.85	120.05	-174.57	144.05	-157.98	168.05	-155.82	192.05	-165.84	216.05	-115.35	240.05
																													0.05056	-153.03	24.0506	-146.73	48.0506	-171.84	72.0506	-181.2	96.0506	-170.64	120.051	-174.57	144.051	-157.74	168.051	-155.67	192.051	-165.96	216.051	-116.16	240.051
																													0.05067	-152.64	24.0507	-146.4	48.0507	-172.14	72.0507	-180.99	96.0507	-170.04	120.051	-174.09	144.051	-157.65	168.051	-156.18	192.051	-166.32	216.051	-116.01	240.051
																													0.05078	-152.55	24.0508	-146.25	48.0508	-171.78	72.0508	-181.47	96.0508	-170.31	120.051	-173.88	144.051	-157.92	168.051	-155.7	192.051	-165.99	216.051	-115.62	240.051
																													0.05089	-152.85	24.0509	-146.43	48.0509	-171.72	72.0509	-181.38	96.0509	-170.73	120.051	-174.12	144.051	-157.44	168.051	-156.09	192.051	-165.6	216.051	-115.56	240.051
																													0.051	-152.61	24.051	-146.46	48.051	-171.51	72.051	-181.98	96.051	-170.64	120.051	-174.21	144.051	-157.53	168.051	-155.73	192.051	-165.69	216.051	-115.5	240.051
																													0.05111	-152.58	24.0511	-146.43	48.0511	-171.63	72.0511	-184.71	96.0511	-170.67	120.051	-174.33	144.051	-157.71	168.051	-156.24	192.051	-166.05	216.051	-115.8	240.051
																													0.05122	-152.7	24.0512	-146.34	48.0512	-171.9	72.0512	-184.56	96.0512	-170.82	120.051	-174.39	144.051	-157.44	168.051	-156.57	192.051	-166.32	216.051	-115.47	240.051
																													0.05133	-152.73	24.0513	-146.49	48.0513	-171.63	72.0513	-184.2	96.0513	-170.94	120.051	-174.33	144.051	-157.74	168.051	-156.18	192.051	-166.11	216.051	-115.41	240.051
																													0.05144	-152.97	24.0514	-146.46	48.0514	-171.27	72.0514	-184.53	96.0514	-170.82	120.051	-174.54	144.051	-157.38	168.051	-156.9	192.051	-166.14	216.051	-115.2	240.051
																													0.05156	-152.58	24.0516	-146.43	48.0516	-171.18	72.0516	-184.71	96.0516	-170.73	120.052	-174.48	144.052	-157.8	168.052	-155.79	192.052	-165.72	216.052	-115.05	240.052
																													0.05167	-152.49	24.0517	-146.28	48.0517	-171.36	72.0517	-184.14	96.0517	-170.88	120.052	-174.27	144.052	-157.71	168.052	-156.3	192.052	-166.23	216.052	-114.81	240.052
																													0.05178	-152.91	24.0518	-146.31	48.0518	-170.82	72.0518	-185.01	96.0518	-171.27	120.052	-174.18	144.052	-157.59	168.052	-156.63	192.052	-166.08	216.052	-114.78	240.052
																													0.05189	-152.61	24.0519	-146.34	48.0519	-170.7	72.0519	-184.92	96.0519	-170.73	120.052	-173.91	144.052	-157.14	168.052	-156.57	192.052	-165.39	216.052	-114.99	240.052
																													0.052	-152.37	24.052	-146.58	48.052	-170.88	72.052	-184.92	96.052	-171.15	120.052	-174.3	144.052	-157.62	168.052	-156.6	192.052	-165.6	216.052	-114.81	240.052
																													0.05211	-152.13	24.0521	-146.37	48.0521	-171.51	72.0521	-185.49	96.0521	-170.82	120.052	-174.24	144.052	-157.41	168.052	-156.21	192.052	-165.57	216.052	-114.54	240.052
																													0.05222	-152.19	24.0522	-146.07	48.0522	-171.96	72.0522	-184.98	96.0522	-170.61	120.052	-174.75	144.052	-157.5	168.052	-156.78	192.052	-165.27	216.052	-114.51	240.052
																													0.05233	-152.31	24.0523	-146.07	48.0523	-171.84	72.0523	-184.77	96.0523	-170.37	120.052	-174.48	144.052	-157.08	168.052	-156.54	192.052	-165.87	216.052	-114.48	240.052
																													0.05244	-152.04	24.0524	-146.22	48.0524	-171.51	72.0524	-184.47	96.0524	-170.4	120.052	-173.7	144.052	-157.77	168.052	-156.69	192.052	-165.66	216.052	-114.66	240.052
																													0.05256	-151.95	24.0526	-146.25	48.0526	-171.54	72.0526	-184.23	96.0526	-170.64	120.053	-173.85	144.053	-157.68	168.053	-155.82	192.053	-165.3	216.053	-115.17	240.053
																													0.05267	-151.95	24.0527	-146.34	48.0527	-171.96	72.0527	-183.93	96.0527	-170.37	120.053	-173.85	144.053	-156.99	168.053	-155.85	192.053	-164.97	216.053	-115.14	240.053
																													0.05278	-152.1	24.0528	-146.43	48.0528	-171.69	72.0528	-184.26	96.0528	-170.22	120.053	-173.85	144.053	-157.71	168.053	-156.24	192.053	-165.21	216.053	-114.9	240.053
																													0.05289	-152.07	24.0529	-146.43	48.0529	-171.6	72.0529	-184.32	96.0529	-170.4	120.053	-174.03	144.053	-157.11	168.053	-155.67	192.053	-165.42	216.053	-114.78	240.053
																													0.053	-151.62	24.053	-146.28	48.053	-171.72	72.053	-183.99	96.053	-170.31	120.053	-174.12	144.053	-157.2	168.053	-156.27	192.053	-165.3	216.053	-114.72	240.053
																													0.05311	-151.62	24.0531	-146.46	48.0531	-171.09	72.0531	-183.72	96.0531	-170.61	120.053	-174	144.053	-158.19	168.053	-155.22	192.053	-165.69	216.053	-114.48	240.053
																													0.05322	-151.92	24.0532	-146.88	48.0532	-171.03	72.0532	-183.54	96.0532	-170.55	120.053	-174.3	144.053	-157.59	168.053	-155.64	192.053	-165.66	216.053	-114.24	240.053
																													0.05333	-151.74	24.0533	-147.3	48.0533	-171.15	72.0533	-182.76	96.0533	-170.31	120.053	-173.94	144.053	-157.41	168.053	-155.04	192.053	-165.69	216.053	-114.24	240.053
																													0.05344	-151.53	24.0534	-147.09	48.0534	-171.3	72.0534	-183.57	96.0534	-169.62	120.053	-173.88	144.053	-157.32	168.053	-155.16	192.053	-165.75	216.053	-114.12	240.053
																													0.05356	-151.47	24.0536	-146.73	48.0536	-171.48	72.0536	-183.51	96.0536	-170.1	120.054	-173.52	144.054	-157.11	168.054	-155.34	192.054	-165.81	216.054	-113.97	240.054
																													0.05367	-151.56	24.0537	-146.55	48.0537	-171.21	72.0537	-184.35	96.0537	-170.04	120.054	-173.7	144.054	-157.65	168.054	-154.8	192.054	-165.66	216.054	-114.21	240.054
																													0.05378	-151.86	24.0538	-147.3	48.0538	-171.33	72.0538	-183.93	96.0538	-169.68	120.054	-173.43	144.054	-157.53	168.054	-155.13	192.054	-165.42	216.054	-114.27	240.054
																													0.05389	-151.77	24.0539	-147.24	48.0539	-170.94	72.0539	-183.93	96.0539	-170.34	120.054	-173.79	144.054	-157.47	168.054	-155.4	192.054	-165.75	216.054	-113.85	240.054
																													0.054	-151.65	24.054	-146.91	48.054	-170.88	72.054	-183.84	96.054	-170.73	120.054	-173.58	144.054	-157.17	168.054	-155.22	192.054	-165.87	216.054	-113.73	240.054
																													0.05411	-151.74	24.0541	-146.88	48.0541	-171.15	72.0541	-183.81	96.0541	-170.4	120.054	-173.58	144.054	-157.41	168.054	-154.83	192.054	-166.05	216.054	-113.73	240.054
																													0.05422	-151.26	24.0542	-146.64	48.0542	-171.06	72.0542	-183.75	96.0542	-170.67	120.054	-173.55	144.054	-157.53	168.054	-154.89	192.054	-165.81	216.054	-113.61	240.054
																													0.05433	-151.71	24.0543	-146.52	48.0543	-171.27	72.0543	-183.45	96.0543	-170.55	120.054	-173.01	144.054	-157.32	168.054	-155.22	192.054	-165.69	216.054	-113.13	240.054
																													0.05444	-151.65	24.0544	-146.52	48.0544	-171.81	72.0544	-183.3	96.0544	-170.61	120.054	-174	144.054	-157.41	168.054	-154.77	192.054	-165.3	216.054	-113.31	240.054
																													0.05456	-151.44	24.0546	-146.61	48.0546	-171.21	72.0546	-183.24	96.0546	-170.16	120.055	-173.7	144.055	-157.08	168.055	-155.04	192.055	-165.36	216.055	-113.85	240.055
																													0.05467	-151.26	24.0547	-146.7	48.0547	-171.3	72.0547	-182.79	96.0547	-169.98	120.055	-173.94	144.055	-157.23	168.055	-154.77	192.055	-165.18	216.055	-113.73	240.055
																													0.05478	-151.44	24.0548	-146.73	48.0548	-171.3	72.0548	-182.22	96.0548	-170.31	120.055	-172.44	144.055	-156.69	168.055	-155.25	192.055	-165.42	216.055	-113.79	240.055
																													0.05489	-151.62	24.0549	-146.91	48.0549	-170.88	72.0549	-182.34	96.0549	-170.34	120.055	-172.98	144.055	-156.99	168.055	-155.16	192.055	-165.54	216.055	-113.55	240.055
																													0.055	-152.04	24.055	-147.21	48.055	-170.49	72.055	-183.75	96.055	-169.95	120.055	-173.1	144.055	-157.17	168.055	-155.22	192.055	-165.63	216.055	-113.16	240.055
																													0.05511	-151.65	24.0551	-147.21	48.0551	-171	72.0551	-183.78	96.0551	-169.77	120.055	-174.15	144.055	-157.23	168.055	-155.79	192.055	-165.36	216.055	-113.37	240.055
																													0.05522	-151.8	24.0552	-147.27	48.0552	-171.12	72.0552	-183.21	96.0552	-169.92	120.055	-173.64	144.055	-156.75	168.055	-155.43	192.055	-165.21	216.055	-114.03	240.055
																													0.05533	-151.95	24.0553	-147.6	48.0553	-170.88	72.0553	-182.67	96.0553	-169.65	120.055	-172.95	144.055	-157.05	168.055	-155.16	192.055	-165.96	216.055	-113.76	240.055
																													0.05544	-151.74	24.0554	-147.57	48.0554	-170.76	72.0554	-182.67	96.0554	-169.5	120.055	-173.37	144.055	-156.78	168.055	-155.76	192.055	-165.48	216.055	-113.67	240.055
																													0.05556	-151.74	24.0556	-147.69	48.0556	-171.15	72.0556	-182.19	96.0556	-169.74	120.056	-173.4	144.056	-156.75	168.056	-155.46	192.056	-165.72	216.056	-113.46	240.056
																													0.05567	-151.5	24.0557	-147.51	48.0557	-170.82	72.0557	-182.85	96.0557	-169.74	120.056	-172.98	144.056	-156.57	168.056	-156.48	192.056	-165.96	216.056	-113.52	240.056
																													0.05578	-151.62	24.0558	-147.48	48.0558	-171.27	72.0558	-182.58	96.0558	-169.8	120.056	-174.24	144.056	-156.42	168.056	-155.79	192.056	-165.63	216.056	-113.16	240.056
																													0.05589	-151.5	24.0559	-147.51	48.0559	-171.33	72.0559	-182.52	96.0559	-169.41	120.056	-174.12	144.056	-156.63	168.056	-156.6	192.056	-165.48	216.056	-113.28	240.056
																													0.056	-151.32	24.056	-147.51	48.056	-171.21	72.056	-182.04	96.056	-169.47	120.056	-174.18	144.056	-156.45	168.056	-155.73	192.056	-165.03	216.056	-113.13	240.056
																													0.05611	-151.26	24.0561	-147.33	48.0561	-171.18	72.0561	-182.67	96.0561	-169.23	120.056	-173.16	144.056	-156.45	168.056	-155.88	192.056	-164.97	216.056	-112.8	240.056
																													0.05622	-151.47	24.0562	-147.33	48.0562	-171.27	72.0562	-182.34	96.0562	-169.23	120.056	-173.91	144.056	-156.66	168.056	-156.78	192.056	-165.36	216.056	-113.1	240.056
																													0.05633	-151.44	24.0563	-147.81	48.0563	-170.91	72.0563	-182.52	96.0563	-169.08	120.056	-173.64	144.056	-156.42	168.056	-156.57	192.056	-165.57	216.056	-113.79	240.056
																													0.05644	-151.47	24.0564	-147.75	48.0564	-171.27	72.0564	-182.49	96.0564	-169.11	120.056	-173.16	144.056	-156.45	168.056	-156.69	192.056	-165.6	216.056	-113.67	240.056
																													0.05656	-151.35	24.0566	-147.06	48.0566	-170.76	72.0566	-182.61	96.0566	-169.86	120.057	-173.46	144.057	-156.81	168.057	-156.75	192.057	-165.57	216.057	-113.46	240.057
																													0.05667	-151.29	24.0567	-146.97	48.0567	-170.34	72.0567	-183.09	96.0567	-170.16	120.057	-174.06	144.057	-156.57	168.057	-155.97	192.057	-165.27	216.057	-113.25	240.057
																													0.05678	-151.5	24.0568	-147	48.0568	-170.34	72.0568	-182.67	96.0568	-170.4	120.057	-173.04	144.057	-156.45	168.057	-156.45	192.057	-165.24	216.057	-113.28	240.057
																													0.05689	-150.99	24.0569	-146.97	48.0569	-170.4	72.0569	-182.73	96.0569	-169.89	120.057	-173.25	144.057	-156.36	168.057	-156.51	192.057	-165.18	216.057	-113.04	240.057
																													0.057	-151.26	24.057	-147.03	48.057	-170.79	72.057	-182.31	96.057	-169.62	120.057	-173.49	144.057	-156.3	168.057	-156.45	192.057	-165.33	216.057	-112.92	240.057
																													0.05711	-151.53	24.0571	-147.18	48.0571	-170.67	72.0571	-182.52	96.0571	-169.44	120.057	-174.06	144.057	-156.42	168.057	-156.57	192.057	-165.72	216.057	-112.86	240.057
																													0.05722	-151.53	24.0572	-147.69	48.0572	-170.88	72.0572	-182.4	96.0572	-169.47	120.057	-173.22	144.057	-156.42	168.057	-155.94	192.057	-165.12	216.057	-112.56	240.057
																													0.05733	-151.05	24.0573	-147.57	48.0573	-170.61	72.0573	-182.34	96.0573	-169.62	120.057	-173.01	144.057	-156.57	168.057	-155.64	192.057	-164.91	216.057	-112.41	240.057
																													0.05744	-151.59	24.0574	-148.08	48.0574	-170.46	72.0574	-182.07	96.0574	-169.44	120.057	-173.97	144.057	-156.51	168.057	-155.28	192.057	-165.3	216.057	-112.32	240.057
																													0.05756	-151.11	24.0576	-148.11	48.0576	-170.49	72.0576	-181.95	96.0576	-169.29	120.058	-173.52	144.058	-156.51	168.058	-156.09	192.058	-165.15	216.058	-112.41	240.058
																													0.05767	-151.47	24.0577	-147.96	48.0577	-169.77	72.0577	-182.43	96.0577	-169.53	120.058	-173.52	144.058	-156.15	168.058	-155.22	192.058	-165.15	216.058	-112.11	240.058
																													0.05778	-151.5	24.0578	-147.54	48.0578	-170.16	72.0578	-182.46	96.0578	-169.59	120.058	-173.34	144.058	-155.85	168.058	-155.97	192.058	-165.03	216.058	-112.02	240.058
																													0.05789	-151.26	24.0579	-147.33	48.0579	-170.52	72.0579	-182.19	96.0579	-169.47	120.058	-173.88	144.058	-156.03	168.058	-155.49	192.058	-165.09	216.058	-111.81	240.058
																													0.058	-151.53	24.058	-147.39	48.058	-170.79	72.058	-181.86	96.058	-169.5	120.058	-173.64	144.058	-156.06	168.058	-155.13	192.058	-165.09	216.058	-111.63	240.058
																													0.05811	-151.56	24.0581	-147.42	48.0581	-171.15	72.0581	-181.65	96.0581	-169.68	120.058	-173.58	144.058	-155.64	168.058	-155.88	192.058	-165.27	216.058	-111.57	240.058
																													0.05822	-151.29	24.0582	-147.15	48.0582	-170.97	72.0582	-181.83	96.0582	-169.38	120.058	-173.79	144.058	-155.76	168.058	-155.64	192.058	-165.18	216.058	-111.66	240.058
																													0.05833	-151.2	24.0583	-147.42	48.0583	-171.03	72.0583	-182.13	96.0583	-169.26	120.058	-173.25	144.058	-156.18	168.058	-155.52	192.058	-165.42	216.058	-111.63	240.058
																													0.05844	-151.5	24.0584	-147.39	48.0584	-170.91	72.0584	-182.49	96.0584	-169.35	120.058	-172.98	144.058	-156.18	168.058	-155.52	192.058	-165.12	216.058	-111.9	240.058
																													0.05856	-151.38	24.0586	-147.57	48.0586	-171.09	72.0586	-182.04	96.0586	-169.17	120.059	-173.52	144.059	-155.94	168.059	-155.28	192.059	-164.91	216.059	-112.38	240.059
																													0.05867	-151.2	24.0587	-147.45	48.0587	-170.82	72.0587	-181.95	96.0587	-169.26	120.059	-172.83	144.059	-155.82	168.059	-155.31	192.059	-164.94	216.059	-112.2	240.059
																													0.05878	-151.08	24.0588	-147.63	48.0588	-170.37	72.0588	-181.71	96.0588	-169.08	120.059	-172.14	144.059	-155.61	168.059	-156.03	192.059	-164.67	216.059	-112.02	240.059
																													0.05889	-150.84	24.0589	-147.42	48.0589	-170.76	72.0589	-181.59	96.0589	-169.23	120.059	-173.07	144.059	-155.73	168.059	-155.55	192.059	-164.61	216.059	-112.47	240.059
																													0.059	-151.41	24.059	-147.03	48.059	-170.31	72.059	-181.17	96.059	-169.08	120.059	-173.1	144.059	-155.88	168.059	-155.4	192.059	-164.94	216.059	-112.38	240.059
																													0.05911	-151.2	24.0591	-147.03	48.0591	-170.46	72.0591	-181.26	96.0591	-169.47	120.059	-172.35	144.059	-155.94	168.059	-156.72	192.059	-164.94	216.059	-111.99	240.059
																													0.05922	-150.75	24.0592	-147.12	48.0592	-170.4	72.0592	-181.05	96.0592	-169.38	120.059	-172.95	144.059	-155.82	168.059	-154.89	192.059	-164.88	216.059	-111.81	240.059
																													0.05933	-150.93	24.0593	-147.24	48.0593	-170.22	72.0593	-181.05	96.0593	-168.72	120.059	-173.1	144.059	-156.09	168.059	-155.76	192.059	-164.61	216.059	-111.84	240.059
																													0.05944	-151.29	24.0594	-147.12	48.0594	-169.83	72.0594	-180.93	96.0594	-169.5	120.059	-173.19	144.059	-155.52	168.059	-155.94	192.059	-164.97	216.059	-111.54	240.059
																													0.05956	-150.66	24.0596	-147.15	48.0596	-170.1	72.0596	-181.17	96.0596	-169.35	120.06	-172.8	144.06	-156.12	168.06	-155.28	192.06	-164.97	216.06	-111.72	240.06
																													0.05967	-150.9	24.0597	-147	48.0597	-170.1	72.0597	-180.84	96.0597	-169.14	120.06	-173.16	144.06	-155.82	168.06	-155.49	192.06	-164.79	216.06	-111.57	240.06
																													0.05978	-150.87	24.0598	-146.64	48.0598	-170.46	72.0598	-181.02	96.0598	-169.17	120.06	-172.83	144.06	-155.97	168.06	-154.92	192.06	-164.64	216.06	-111.96	240.06
																													0.05989	-150.87	24.0599	-146.64	48.0599	-170.31	72.0599	-180.75	96.0599	-169.23	120.06	-172.8	144.06	-155.64	168.06	-154.89	192.06	-164.43	216.06	-111.57	240.06
																													0.06	-151.08	24.06	-146.46	48.06	-169.8	72.06	-180.75	96.06	-168.84	120.06	-172.71	144.06	-156.15	168.06	-156.09	192.06	-164.85	216.06	-111.54	240.06
																													0.06011	-151.11	24.0601	-146.64	48.0601	-169.77	72.0601	-180.81	96.0601	-168.9	120.06	-173.52	144.06	-156.15	168.06	-156.09	192.06	-165.18	216.06	-111.6	240.06
																													0.06022	-151.26	24.0602	-146.52	48.0602	-169.41	72.0602	-180.48	96.0602	-168.3	120.06	-172.92	144.06	-155.91	168.06	-155.79	192.06	-164.76	216.06	-111.33	240.06
																													0.06033	-150.66	24.0603	-146.58	48.0603	-169.44	72.0603	-180.72	96.0603	-168.57	120.06	-172.95	144.06	-156.21	168.06	-156.42	192.06	-164.64	216.06	-111.39	240.06
																													0.06044	-150.87	24.0604	-147.3	48.0604	-169.2	72.0604	-181.02	96.0604	-168.36	120.06	-172.83	144.06	-156.12	168.06	-156.63	192.06	-164.73	216.06	-111.06	240.06
																													0.06056	-151.17	24.0606	-147.24	48.0606	-169.32	72.0606	-181.11	96.0606	-167.97	120.061	-172.83	144.061	-156.18	168.061	-156.09	192.061	-164.91	216.061	-111.15	240.061
																													0.06067	-150.75	24.0607	-146.97	48.0607	-169.59	72.0607	-180.93	96.0607	-168.15	120.061	-172.17	144.061	-156.18	168.061	-156.39	192.061	-165.09	216.061	-111.54	240.061
																													0.06078	-150.81	24.0608	-147.15	48.0608	-169.68	72.0608	-180.03	96.0608	-168.12	120.061	-172.62	144.061	-156.15	168.061	-155.46	192.061	-164.76	216.061	-111.09	240.061
																													0.06089	-150.96	24.0609	-147.06	48.0609	-170.01	72.0609	-179.79	96.0609	-167.91	120.061	-172.68	144.061	-156.15	168.061	-154.92	192.061	-164.22	216.061	-110.97	240.061
																													0.061	-150.9	24.061	-147.3	48.061	-169.77	72.061	-179.94	96.061	-168.45	120.061	-172.2	144.061	-156.33	168.061	-156	192.061	-164.31	216.061	-110.76	240.061
																													0.06111	-150.66	24.0611	-147.45	48.0611	-169.68	72.0611	-179.61	96.0611	-168.24	120.061	-172.89	144.061	-155.94	168.061	-155.1	192.061	-164.58	216.061	-110.58	240.061
																													0.06122	-151.11	24.0612	-147.54	48.0612	-170.31	72.0612	-180.72	96.0612	-168.75	120.061	-172.62	144.061	-155.79	168.061	-155.22	192.061	-164.1	216.061	-110.73	240.061
																													0.06133	-151.35	24.0613	-147.21	48.0613	-169.86	72.0613	-180.69	96.0613	-168.36	120.061	-172.86	144.061	-155.85	168.061	-155.46	192.061	-164.04	216.061	-110.76	240.061
																													0.06144	-150.66	24.0614	-146.94	48.0614	-170.1	72.0614	-180.81	96.0614	-168.78	120.061	-172.74	144.061	-155.94	168.061	-155.13	192.061	-164.25	216.061	-110.46	240.061
																													0.06156	-150.75	24.0616	-147.15	48.0616	-169.95	72.0616	-180.45	96.0616	-168.45	120.062	-172.08	144.062	-155.76	168.062	-155.88	192.062	-164.49	216.062	-110.31	240.062
																													0.06167	-151.02	24.0617	-147.27	48.0617	-169.68	72.0617	-180.24	96.0617	-168.06	120.062	-172.44	144.062	-155.67	168.062	-156.03	192.062	-164.1	216.062	-110.31	240.062
																													0.06178	-151.17	24.0618	-147.45	48.0618	-169.74	72.0618	-180.81	96.0618	-167.82	120.062	-173.19	144.062	-155.4	168.062	-154.92	192.062	-164.37	216.062	-113.97	240.062
																													0.06189	-151.56	24.0619	-147.09	48.0619	-169.38	72.0619	-180.75	96.0619	-167.82	120.062	-172.89	144.062	-155.37	168.062	-156.42	192.062	-164.31	216.062	-113.85	240.062
																													0.062	-151.35	24.062	-147.06	48.062	-169.17	72.062	-180.9	96.062	-167.73	120.062	-173.19	144.062	-155.22	168.062	-156.3	192.062	-164.22	216.062	-113.67	240.062
																													0.06211	-151.11	24.0621	-147.09	48.0621	-169.17	72.0621	-180.75	96.0621	-167.7	120.062	-172.65	144.062	-155.13	168.062	-155.67	192.062	-164.52	216.062	-113.52	240.062
																													0.06222	-150.96	24.0622	-147.06	48.0622	-169.47	72.0622	-180	96.0622	-167.55	120.062	-172.8	144.062	-155.4	168.062	-156.18	192.062	-164.19	216.062	-113.46	240.062
																													0.06233	-150.66	24.0623	-146.79	48.0623	-169.8	72.0623	-179.55	96.0623	-167.61	120.062	-172.38	144.062	-155.58	168.062	-156.33	192.062	-164.01	216.062	-113.4	240.062
																													0.06244	-150.87	24.0624	-146.91	48.0624	-169.2	72.0624	-179.67	96.0624	-167.61	120.062	-172.89	144.062	-155.25	168.062	-155.58	192.062	-164.49	216.062	-113.58	240.062
																													0.06256	-150.57	24.0626	-147.18	48.0626	-169.2	72.0626	-179.61	96.0626	-167.1	120.063	-172.17	144.063	-155.19	168.063	-156.12	192.063	-164.73	216.063	-113.94	240.063
																													0.06267	-150.15	24.0627	-147.96	48.0627	-168.99	72.0627	-180.12	96.0627	-166.59	120.063	-172.95	144.063	-155.07	168.063	-156.3	192.063	-164.64	216.063	-113.76	240.063
																													0.06278	-150.39	24.0628	-148.08	48.0628	-168.84	72.0628	-180.06	96.0628	-167.07	120.063	-172.86	144.063	-154.83	168.063	-154.59	192.063	-164.85	216.063	-114.27	240.063
																													0.06289	-150.54	24.0629	-147.87	48.0629	-168.78	72.0629	-179.76	96.0629	-166.95	120.063	-173.16	144.063	-154.74	168.063	-156.27	192.063	-164.34	216.063	-113.88	240.063
																													0.063	-150.6	24.063	-147.69	48.063	-169.38	72.063	-180.6	96.063	-167.52	120.063	-172.62	144.063	-155.1	168.063	-154.5	192.063	-164.55	216.063	-113.97	240.063
																													0.06311	-150.69	24.0631	-147.66	48.0631	-169.26	72.0631	-179.97	96.0631	-166.92	120.063	-172.38	144.063	-154.98	168.063	-155.07	192.063	-164.73	216.063	-114.3	240.063
																													0.06322	-150.54	24.0632	-147.42	48.0632	-169.44	72.0632	-179.91	96.0632	-167.25	120.063	-172.47	144.063	-155.01	168.063	-155.43	192.063	-164.85	216.063	-114.12	240.063
																													0.06333	-150.39	24.0633	-147.57	48.0633	-169.2	72.0633	-179.67	96.0633	-166.8	120.063	-172.62	144.063	-155.22	168.063	-155.16	192.063	-165.06	216.063	-113.88	240.063
																													0.06344	-150.51	24.0634	-147.3	48.0634	-169.26	72.0634	-179.7	96.0634	-166.92	120.063	-172.44	144.063	-154.8	168.063	-154.98	192.063	-164.91	216.063	-113.79	240.063
																													0.06356	-150.15	24.0636	-147.15	48.0636	-168.9	72.0636	-179.61	96.0636	-167.01	120.064	-172.77	144.064	-155.58	168.064	-153.78	192.064	-164.58	216.064	-113.7	240.064
																													0.06367	-150.3	24.0637	-147.09	48.0637	-169.32	72.0637	-179.91	96.0637	-167.07	120.064	-172.59	144.064	-155.28	168.064	-154.98	192.064	-164.61	216.064	-113.49	240.064
																													0.06378	-150.39	24.0638	-147.3	48.0638	-169.38	72.0638	-179.25	96.0638	-167.01	120.064	-172.29	144.064	-155.34	168.064	-154.56	192.064	-164.43	216.064	-113.28	240.064
																													0.06389	-150.63	24.0639	-147.39	48.0639	-169.02	72.0639	-179.19	96.0639	-166.86	120.064	-172.74	144.064	-154.89	168.064	-155.43	192.064	-164.49	216.064	-113.34	240.064
																													0.064	-150.39	24.064	-147.27	48.064	-168.63	72.064	-178.89	96.064	-167.04	120.064	-172.29	144.064	-155.01	168.064	-154.65	192.064	-164.4	216.064	-113.28	240.064
																													0.06411	-150.15	24.0641	-147.09	48.0641	-168.69	72.0641	-178.83	96.0641	-167.28	120.064	-173.07	144.064	-155.07	168.064	-154.83	192.064	-164.25	216.064	-113.34	240.064
																													0.06422	-150.54	24.0642	-147.36	48.0642	-169.26	72.0642	-178.83	96.0642	-167.04	120.064	-172.74	144.064	-154.8	168.064	-155.4	192.064	-164.1	216.064	-113.31	240.064
																													0.06433	-150.6	24.0643	-147.24	48.0643	-169.26	72.0643	-178.68	96.0643	-166.83	120.064	-172.8	144.064	-155.25	168.064	-155.34	192.064	-164.19	216.064	-113.1	240.064
																													0.06444	-149.85	24.0644	-147.15	48.0644	-168.96	72.0644	-178.02	96.0644	-166.65	120.064	-172.53	144.064	-155.37	168.064	-155.67	192.064	-163.77	216.064	-112.77	240.064
																													0.06456	-150.15	24.0646	-147.15	48.0646	-168.66	72.0646	-177.93	96.0646	-166.83	120.065	-172.92	144.065	-155.19	168.065	-155.01	192.065	-163.53	216.065	-112.74	240.065
																													0.06467	-150.3	24.0647	-147.3	48.0647	-168.96	72.0647	-177.81	96.0647	-166.86	120.065	-172.5	144.065	-155.1	168.065	-154.59	192.065	-163.59	216.065	-112.95	240.065
																													0.06478	-150.12	24.0648	-147.06	48.0648	-168.63	72.0648	-178.08	96.0648	-167.13	120.065	-173.07	144.065	-155.16	168.065	-155.16	192.065	-163.65	216.065	-112.95	240.065
																													0.06489	-150.06	24.0649	-147.18	48.0649	-168.39	72.0649	-177.66	96.0649	-166.98	120.065	-172.62	144.065	-154.83	168.065	-154.74	192.065	-164.01	216.065	-113.64	240.065
																													0.065	-149.97	24.065	-146.79	48.065	-169.02	72.065	-177.81	96.065	-166.74	120.065	-172.65	144.065	-154.71	168.065	-155.1	192.065	-163.59	216.065	-113.31	240.065
																													0.06511	-149.97	24.0651	-146.79	48.0651	-168.99	72.0651	-178.26	96.0651	-166.56	120.065	-172.26	144.065	-154.59	168.065	-155.16	192.065	-164.13	216.065	-113.01	240.065
																													0.06522	-149.7	24.0652	-146.46	48.0652	-168.69	72.0652	-178.83	96.0652	-166.11	120.065	-172.65	144.065	-154.89	168.065	-155.31	192.065	-163.89	216.065	-112.95	240.065
																													0.06533	-150.06	24.0653	-146.94	48.0653	-168.54	72.0653	-178.11	96.0653	-166.47	120.065	-172.11	144.065	-155.07	168.065	-156.09	192.065	-163.41	216.065	-112.83	240.065
																													0.06544	-149.64	24.0654	-147.03	48.0654	-168.27	72.0654	-177.45	96.0654	-166.53	120.065	-172.08	144.065	-154.83	168.065	-155.64	192.065	-163.47	216.065	-112.71	240.065
																													0.06556	-149.79	24.0656	-146.85	48.0656	-168.6	72.0656	-177.69	96.0656	-166.35	120.066	-172.44	144.066	-154.89	168.066	-154.83	192.066	-163.83	216.066	-112.5	240.066
																													0.06567	-149.79	24.0657	-146.97	48.0657	-168.33	72.0657	-177.27	96.0657	-165.87	120.066	-172.56	144.066	-154.77	168.066	-155.16	192.066	-163.68	216.066	-113.04	240.066
																													0.06578	-149.91	24.0658	-146.76	48.0658	-168.3	72.0658	-178.11	96.0658	-166.11	120.066	-172.2	144.066	-154.95	168.066	-155.37	192.066	-163.44	216.066	-113.16	240.066
																													0.06589	-149.52	24.0659	-146.76	48.0659	-168.27	72.0659	-178.11	96.0659	-166.26	120.066	-171.45	144.066	-155.4	168.066	-155.97	192.066	-163.5	216.066	-112.95	240.066
																													0.066	-149.94	24.066	-146.52	48.066	-167.97	72.066	-177.81	96.066	-166.32	120.066	-171.96	144.066	-154.98	168.066	-155.55	192.066	-163.23	216.066	-112.89	240.066
																													0.06611	-150.09	24.0661	-146.13	48.0661	-167.91	72.0661	-177.54	96.0661	-166.2	120.066	-171.66	144.066	-155.22	168.066	-155.22	192.066	-163.14	216.066	-112.77	240.066
																													0.06622	-149.61	24.0662	-146.34	48.0662	-167.91	72.0662	-177.48	96.0662	-166.29	120.066	-172.38	144.066	-154.44	168.066	-155.46	192.066	-163.11	216.066	-112.56	240.066
																													0.06633	-149.52	24.0663	-146.13	48.0663	-168.42	72.0663	-177.27	96.0663	-166.38	120.066	-171.81	144.066	-154.71	168.066	-155.37	192.066	-162.99	216.066	-112.35	240.066
																													0.06644	-149.58	24.0664	-146.07	48.0664	-168.93	72.0664	-176.34	96.0664	-166.23	120.066	-171.81	144.066	-154.38	168.066	-155.13	192.066	-163.17	216.066	-112.5	240.066
																													0.06656	-150.09	24.0666	-146.31	48.0666	-168.87	72.0666	-177	96.0666	-166.08	120.067	-172.08	144.067	-154.44	168.067	-155.43	192.067	-163.38	216.067	-112.38	240.067
																													0.06667	-149.94	24.0667	-146.25	48.0667	-168.36	72.0667	-176.34	96.0667	-165.99	120.067	-171.57	144.067	-154.74	168.067	-155.13	192.067	-163.23	216.067	-112.29	240.067
																													0.06678	-149.82	24.0668	-145.98	48.0668	-167.94	72.0668	-175.8	96.0668	-166.11	120.067	-171.69	144.067	-154.38	168.067	-155.67	192.067	-163.47	216.067	-112.38	240.067
																													0.06689	-149.88	24.0669	-145.98	48.0669	-168.21	72.0669	-176.67	96.0669	-166.35	120.067	-172.05	144.067	-154.23	168.067	-155.88	192.067	-163.2	216.067	-112.35	240.067
																													0.067	-150.03	24.067	-146.28	48.067	-167.97	72.067	-180.21	96.067	-166.35	120.067	-171.96	144.067	-154.29	168.067	-155.67	192.067	-163.26	216.067	-112.05	240.067
																													0.06711	-150.24	24.0671	-145.77	48.0671	-168.09	72.0671	-181.11	96.0671	-165.69	120.067	-172.17	144.067	-154.23	168.067	-155.46	192.067	-163.14	216.067	-111.93	240.067
																													0.06722	-150.3	24.0672	-145.62	48.0672	-168.24	72.0672	-180.51	96.0672	-165.18	120.067	-172.05	144.067	-154.35	168.067	-155.85	192.067	-163.2	216.067	-111.84	240.067
																													0.06733	-150.15	24.0673	-145.89	48.0673	-168.15	72.0673	-179.85	96.0673	-165.36	120.067	-171.6	144.067	-154.56	168.067	-155.64	192.067	-162.96	216.067	-112.56	240.067
																													0.06744	-150.24	24.0674	-145.77	48.0674	-168.33	72.0674	-180	96.0674	-171.12	120.067	-171.81	144.067	-154.32	168.067	-155.49	192.067	-163.05	216.067	-112.26	240.067
																													0.06756	-150.03	24.0676	-146.01	48.0676	-167.97	72.0676	-179.85	96.0676	-170.64	120.068	-172.05	144.068	-154.35	168.068	-155.07	192.068	-163.11	216.068	-112.41	240.068
																													0.06767	-150.15	24.0677	-145.65	48.0677	-167.46	72.0677	-179.34	96.0677	-171.09	120.068	-172.2	144.068	-154.11	168.068	-154.29	192.068	-163.05	216.068	-112.71	240.068
																													0.06778	-149.7	24.0678	-145.86	48.0678	-167.16	72.0678	-179.88	96.0678	-170.79	120.068	-171.99	144.068	-154.05	168.068	-155.88	192.068	-162.75	216.068	-112.47	240.068
																													0.06789	-149.91	24.0679	-145.68	48.0679	-167.25	72.0679	-179.91	96.0679	-171	120.068	-171.96	144.068	-154.08	168.068	-155.16	192.068	-163.29	216.068	-112.32	240.068
																													0.068	-150.03	24.068	-145.74	48.068	-167.49	72.068	-179.61	96.068	-171.39	120.068	-172.44	144.068	-154.08	168.068	-154.74	192.068	-163.47	216.068	-112.5	240.068
																													0.06811	-149.73	24.0681	-145.59	48.0681	-167.4	72.0681	-179.61	96.0681	-171.81	120.068	-172.14	144.068	-154.35	168.068	-154.38	192.068	-163.32	216.068	-112.41	240.068
																													0.06822	-149.67	24.0682	-145.44	48.0682	-167.58	72.0682	-179.61	96.0682	-171.57	120.068	-171.75	144.068	-154.38	168.068	-154.62	192.068	-163.2	216.068	-112.38	240.068
																													0.06833	-149.67	24.0683	-146.07	48.0683	-167.73	72.0683	-179.73	96.0683	-171.72	120.068	-171.69	144.068	-154.35	168.068	-153.69	192.068	-163.08	216.068	-112.32	240.068
																													0.06844	-149.61	24.0684	-146.13	48.0684	-167.52	72.0684	-179.7	96.0684	-171.24	120.068	-171.84	144.068	-154.83	168.068	-153.45	192.068	-163.23	216.068	-112.23	240.068
																													0.06856	-149.43	24.0686	-145.92	48.0686	-167.73	72.0686	-180.99	96.0686	-171.3	120.069	-171.3	144.069	-155.19	168.069	-153.99	192.069	-163.23	216.069	-111.96	240.069
																													0.06867	-148.98	24.0687	-146.1	48.0687	-167.73	72.0687	-180.99	96.0687	-171.15	120.069	-171.15	144.069	-155.28	168.069	-155.82	192.069	-163.32	216.069	-112.05	240.069
																													0.06878	-149.61	24.0688	-146.1	48.0688	-167.4	72.0688	-180.93	96.0688	-171.15	120.069	-171.87	144.069	-155.1	168.069	-154.98	192.069	-163.8	216.069	-111.87	240.069
																													0.06889	-149.31	24.0689	-146.19	48.0689	-167.85	72.0689	-181.05	96.0689	-171.03	120.069	-171.03	144.069	-154.74	168.069	-155.07	192.069	-163.47	216.069	-111.78	240.069
																													0.069	-149.43	24.069	-146.34	48.069	-167.64	72.069	-180.57	96.069	-171	120.069	-171.69	144.069	-154.41	168.069	-155.49	192.069	-163.38	216.069	-111.66	240.069
																													0.06911	-149.76	24.0691	-145.98	48.0691	-167.25	72.0691	-180.24	96.0691	-170.94	120.069	-171.66	144.069	-154.32	168.069	-155.28	192.069	-163.26	216.069	-111.57	240.069
																													0.06922	-149.73	24.0692	-146.01	48.0692	-167.07	72.0692	-181.2	96.0692	-170.49	120.069	-171.39	144.069	-154.77	168.069	-154.65	192.069	-163.08	216.069	-111.3	240.069
																													0.06933	-149.61	24.0693	-145.71	48.0693	-167.22	72.0693	-180.18	96.0693	-170.34	120.069	-171.54	144.069	-154.35	168.069	-154.71	192.069	-163.29	216.069	-111.84	240.069
																													0.06944	-149.46	24.0694	-145.98	48.0694	-167.97	72.0694	-179.97	96.0694	-170.58	120.069	-171.84	144.069	-154.53	168.069	-155.25	192.069	-163.44	216.069	-111.72	240.069
																													0.06956	-149.58	24.0696	-146.04	48.0696	-168.27	72.0696	-179.34	96.0696	-170.34	120.07	-172.14	144.07	-154.11	168.07	-154.17	192.07	-162.93	216.07	-111.75	240.07
																													0.06967	-149.49	24.0697	-145.74	48.0697	-167.76	72.0697	-179.91	96.0697	-170.37	120.07	-171.63	144.07	-153.87	168.07	-153.9	192.07	-163.08	216.07	-111.6	240.07
																													0.06978	-149.34	24.0698	-145.8	48.0698	-167.76	72.0698	-179.82	96.0698	-170.49	120.07	-171.63	144.07	-154.32	168.07	-154.59	192.07	-163.05	216.07	-111.39	240.07
																													0.06989	-149.1	24.0699	-145.65	48.0699	-167.91	72.0699	-180.06	96.0699	-170.19	120.07	-171.66	144.07	-154.14	168.07	-154.35	192.07	-162.78	216.07	-111.27	240.07
																													0.07	-149.13	24.07	-145.98	48.07	-167.73	72.07	-180.27	96.07	-170.28	120.07	-171.63	144.07	-154.2	168.07	-155.31	192.07	-163.32	216.07	-111.24	240.07
																													0.07011	-149.43	24.0701	-145.98	48.0701	-167.67	72.0701	-180.06	96.0701	-170.49	120.07	-171.6	144.07	-154.05	168.07	-155.22	192.07	-163.26	216.07	-111.12	240.07
																													0.07022	-149.31	24.0702	-146.19	48.0702	-167.7	72.0702	-179.94	96.0702	-170.37	120.07	-171.51	144.07	-154.08	168.07	-155.1	192.07	-163.41	216.07	-110.94	240.07
																													0.07033	-149.55	24.0703	-146.13	48.0703	-167.31	72.0703	-180.12	96.0703	-170.4	120.07	-171.69	144.07	-154.14	168.07	-154.53	192.07	-162.9	216.07	-111.03	240.07
																													0.07044	-149.58	24.0704	-146.07	48.0704	-167.91	72.0704	-179.94	96.0704	-170.31	120.07	-171.84	144.07	-153.72	168.07	-154.98	192.07	-163.17	216.07	-110.76	240.07
																													0.07056	-149.31	24.0706	-145.89	48.0706	-167.97	72.0706	-179.91	96.0706	-170.25	120.071	-171.84	144.071	-153.72	168.071	-155.07	192.071	-163.2	216.071	-110.46	240.071
																													0.07067	-149.55	24.0707	-145.53	48.0707	-167.49	72.0707	-179.94	96.0707	-170.04	120.071	-171.48	144.071	-153.81	168.071	-154.68	192.071	-162.96	216.071	-110.58	240.071
																													0.07078	-149.46	24.0708	-145.83	48.0708	-167.16	72.0708	-179.07	96.0708	-169.8	120.071	-171.15	144.071	-153.9	168.071	-155.1	192.071	-162.78	216.071	-110.31	240.071
																													0.07089	-149.4	24.0709	-145.92	48.0709	-167.28	72.0709	-179.25	96.0709	-169.83	120.071	-171.72	144.071	-153.75	168.071	-155.28	192.071	-162.9	216.071	-110.43	240.071
																													0.071	-149.16	24.071	-145.38	48.071	-167.31	72.071	-179.94	96.071	-169.71	120.071	-171.12	144.071	-153.84	168.071	-155.16	192.071	-162.93	216.071	-110.55	240.071
																													0.07111	-149.4	24.0711	-145.47	48.0711	-167.34	72.0711	-179.67	96.0711	-169.35	120.071	-170.7	144.071	-153.9	168.071	-154.83	192.071	-162.84	216.071	-110.37	240.071
																													0.07122	-148.95	24.0712	-145.38	48.0712	-167.49	72.0712	-180.39	96.0712	-169.23	120.071	-170.73	144.071	-153.57	168.071	-154.92	192.071	-162.87	216.071	-110.31	240.071
																													0.07133	-149.07	24.0713	-145.44	48.0713	-167.28	72.0713	-179.7	96.0713	-168.96	120.071	-171.3	144.071	-153.84	168.071	-154.62	192.071	-162.72	216.071	-110.88	240.071
																													0.07144	-149.07	24.0714	-145.41	48.0714	-167.4	72.0714	-179.7	96.0714	-169.02	120.071	-171.45	144.071	-153.96	168.071	-154.62	192.071	-162.69	216.071	-110.79	240.071
																													0.07156	-149.01	24.0716	-145.35	48.0716	-166.65	72.0716	-179.97	96.0716	-168.9	120.072	-171.36	144.072	-154.35	168.072	-153.72	192.072	-162.54	216.072	-111.12	240.072
																													0.07167	-149.37	24.0717	-145.44	48.0717	-166.62	72.0717	-179.73	96.0717	-169.29	120.072	-170.97	144.072	-154.05	168.072	-154.23	192.072	-162.24	216.072	-111.27	240.072
																													0.07178	-148.89	24.0718	-145.56	48.0718	-166.5	72.0718	-179.4	96.0718	-168.78	120.072	-171.66	144.072	-154.05	168.072	-153.99	192.072	-162.09	216.072	-110.73	240.072
																													0.07189	-149.49	24.0719	-145.86	48.0719	-166.35	72.0719	-179.52	96.0719	-169.08	120.072	-171	144.072	-153.99	168.072	-154.5	192.072	-162.42	216.072	-110.67	240.072
																													0.072	-149.4	24.072	-145.92	48.072	-166.47	72.072	-179.52	96.072	-168.84	120.072	-171.06	144.072	-154.47	168.072	-154.35	192.072	-162.72	216.072	-110.55	240.072
																													0.07211	-149.01	24.0721	-146.13	48.0721	-166.35	72.0721	-180.57	96.0721	-168.87	120.072	-171.57	144.072	-154.14	168.072	-153.66	192.072	-162.33	216.072	-110.49	240.072
																													0.07222	-149.16	24.0722	-146.07	48.0722	-166.68	72.0722	-180.63	96.0722	-169.14	120.072	-171	144.072	-153.63	168.072	-153.24	192.072	-162.57	216.072	-110.31	240.072
																													0.07233	-149.13	24.0723	-146.13	48.0723	-166.56	72.0723	-180	96.0723	-169.59	120.072	-170.28	144.072	-154.02	168.072	-153.24	192.072	-162.36	216.072	-110.16	240.072
																													0.07244	-148.98	24.0724	-146.4	48.0724	-166.62	72.0724	-180.06	96.0724	-169.62	120.072	-171	144.072	-153.81	168.072	-153.54	192.072	-162.75	216.072	-110.07	240.072
																													0.07256	-149.04	24.0726	-146.28	48.0726	-166.38	72.0726	-179.7	96.0726	-169.53	120.073	-171.03	144.073	-153.87	168.073	-153.72	192.073	-162.87	216.073	-110.13	240.073
																													0.07267	-148.83	24.0727	-146.4	48.0727	-166.38	72.0727	-180	96.0727	-169.26	120.073	-171.51	144.073	-153.96	168.073	-154.77	192.073	-162.66	216.073	-110.01	240.073
																													0.07278	-149.1	24.0728	-146.52	48.0728	-166.44	72.0728	-179.88	96.0728	-169.32	120.073	-170.91	144.073	-153.84	168.073	-154.08	192.073	-162.72	216.073	-109.86	240.073
																													0.07289	-148.65	24.0729	-146.22	48.0729	-166.5	72.0729	-179.4	96.0729	-169.14	120.073	-171.12	144.073	-154.11	168.073	-154.53	192.073	-162.84	216.073	-109.89	240.073
																													0.073	-148.71	24.073	-146.25	48.073	-166.62	72.073	-179.19	96.073	-168.84	120.073	-171.33	144.073	-153.84	168.073	-154.86	192.073	-163.02	216.073	-109.56	240.073
																													0.07311	-148.74	24.0731	-146.07	48.0731	-166.62	72.0731	-179.04	96.0731	-168.72	120.073	-171.33	144.073	-154.02	168.073	-154.14	192.073	-162.99	216.073	-109.53	240.073
																													0.07322	-148.89	24.0732	-145.74	48.0732	-166.47	72.0732	-178.74	96.0732	-169.26	120.073	-170.61	144.073	-153.57	168.073	-155.22	192.073	-162.99	216.073	-109.41	240.073
																													0.07333	-148.65	24.0733	-145.65	48.0733	-166.41	72.0733	-178.83	96.0733	-168.96	120.073	-171.15	144.073	-153.81	168.073	-153.45	192.073	-163.08	216.073	-109.5	240.073
																													0.07344	-148.62	24.0734	-145.74	48.0734	-166.29	72.0734	-179.49	96.0734	-169.35	120.073	-170.91	144.073	-153.48	168.073	-154.68	192.073	-162.81	216.073	-110.07	240.073
																													0.07356	-148.53	24.0736	-145.86	48.0736	-165.96	72.0736	-179.31	96.0736	-168.96	120.074	-171.09	144.074	-153.33	168.074	-154.38	192.074	-162.57	216.074	-110.19	240.074
																													0.07367	-148.95	24.0737	-145.68	48.0737	-165.75	72.0737	-179.37	96.0737	-169.41	120.074	-171.18	144.074	-153.39	168.074	-153.51	192.074	-162.48	216.074	-110.13	240.074
																													0.07378	-148.71	24.0738	-145.68	48.0738	-165.96	72.0738	-179.07	96.0738	-169.8	120.074	-171.21	144.074	-153.54	168.074	-153.48	192.074	-162.36	216.074	-109.98	240.074
																													0.07389	-148.41	24.0739	-146.31	48.0739	-165.87	72.0739	-178.62	96.0739	-169.59	120.074	-170.79	144.074	-153.75	168.074	-152.67	192.074	-162.09	216.074	-110.07	240.074
																													0.074	-148.47	24.074	-146.22	48.074	-165.93	72.074	-178.71	96.074	-169.29	120.074	-171.09	144.074	-153.48	168.074	-154.17	192.074	-162.66	216.074	-109.92	240.074
																													0.07411	-148.35	24.0741	-145.86	48.0741	-165.81	72.0741	-178.47	96.0741	-169.32	120.074	-170.73	144.074	-153.78	168.074	-154.44	192.074	-162.51	216.074	-109.68	240.074
																													0.07422	-148.56	24.0742	-146.1	48.0742	-165.81	72.0742	-178.14	96.0742	-169.11	120.074	-171.03	144.074	-153.78	168.074	-153.9	192.074	-162.36	216.074	-109.68	240.074
																													0.07433	-148.59	24.0743	-146.07	48.0743	-165.99	72.0743	-178.89	96.0743	-169.29	120.074	-171.27	144.074	-153.51	168.074	-154.08	192.074	-162.87	216.074	-109.68	240.074
																													0.07444	-148.53	24.0744	-146.52	48.0744	-165.9	72.0744	-178.47	96.0744	-169.65	120.074	-171.18	144.074	-153.72	168.074	-153.99	192.074	-163.14	216.074	-109.62	240.074
																													0.07456	-148.86	24.0746	-146.52	48.0746	-166.29	72.0746	-178.35	96.0746	-169.56	120.075	-171.36	144.075	-153.66	168.075	-153.72	192.075	-162.96	216.075	-109.29	240.075
																													0.07467	-148.83	24.0747	-146.52	48.0747	-166.59	72.0747	-178.47	96.0747	-169.17	120.075	-171.42	144.075	-153.51	168.075	-153.99	192.075	-162.63	216.075	-109.2	240.075
																													0.07478	-148.8	24.0748	-146.22	48.0748	-166.08	72.0748	-178.98	96.0748	-169.29	120.075	-171.15	144.075	-153.15	168.075	-153.42	192.075	-162.69	216.075	-109.08	240.075
																													0.07489	-148.62	24.0749	-146.31	48.0749	-165.99	72.0749	-178.98	96.0749	-169.14	120.075	-171.09	144.075	-153.54	168.075	-154.17	192.075	-162.78	216.075	-108.81	240.075
																													0.075	-148.56	24.075	-146.04	48.075	-165.75	72.075	-178.56	96.075	-169.2	120.075	-171.15	144.075	-153.75	168.075	-154.29	192.075	-162.78	216.075	-108.66	240.075
																													0.07511	-148.77	24.0751	-146.37	48.0751	-165.84	72.0751	-177.81	96.0751	-168.93	120.075	-171.51	144.075	-153.78	168.075	-154.35	192.075	-163.05	216.075	-108.69	240.075
																													0.07522	-148.23	24.0752	-146.31	48.0752	-165.69	72.0752	-177.81	96.0752	-168.45	120.075	-171.15	144.075	-153.57	168.075	-154.41	192.075	-163.44	216.075	-108.54	240.075
																													0.07533	-148.71	24.0753	-146.16	48.0753	-165.57	72.0753	-178.14	96.0753	-169.14	120.075	-171.39	144.075	-153.54	168.075	-153.84	192.075	-163.35	216.075	-108.45	240.075
																													0.07544	-148.35	24.0754	-146.22	48.0754	-165.66	72.0754	-178.32	96.0754	-169.11	120.075	-171.09	144.075	-153.6	168.075	-153.6	192.075	-163.53	216.075	-108.87	240.075
																													0.07556	-148.83	24.0756	-146.07	48.0756	-165.78	72.0756	-178.35	96.0756	-168.84	120.076	-171.06	144.076	-153.72	168.076	-154.08	192.076	-163.08	216.076	-108.78	240.076
																													0.07567	-148.62	24.0757	-145.77	48.0757	-165.78	72.0757	-178.02	96.0757	-168.57	120.076	-171.63	144.076	-153.6	168.076	-153.81	192.076	-162.75	216.076	-108.66	240.076
																													0.07578	-148.62	24.0758	-145.62	48.0758	-165.51	72.0758	-177.48	96.0758	-168.39	120.076	-170.76	144.076	-153.09	168.076	-154.35	192.076	-162.69	216.076	-108.66	240.076
																													0.07589	-148.56	24.0759	-145.32	48.0759	-165.72	72.0759	-177.06	96.0759	-168.51	120.076	-170.79	144.076	-153.66	168.076	-154.23	192.076	-163.59	216.076	-108.51	240.076
																													0.076	-148.44	24.076	-146.13	48.076	-165.48	72.076	-177.36	96.076	-168.48	120.076	-171.3	144.076	-153.42	168.076	-153.96	192.076	-163.47	216.076	-108.3	240.076
																													0.07611	-148.38	24.0761	-146.1	48.0761	-165.18	72.0761	-177.3	96.0761	-168.27	120.076	-170.91	144.076	-153.51	168.076	-154.47	192.076	-163.08	216.076	-108.15	240.076
																													0.07622	-148.41	24.0762	-145.92	48.0762	-165.51	72.0762	-177.81	96.0762	-168.15	120.076	-170.61	144.076	-153.24	168.076	-154.17	192.076	-163.11	216.076	-108.66	240.076
																													0.07633	-148.44	24.0763	-145.98	48.0763	-165	72.0763	-178.35	96.0763	-167.91	120.076	-170.4	144.076	-153.57	168.076	-153.93	192.076	-162.96	216.076	-108.57	240.076
																													0.07644	-149.25	24.0764	-146.31	48.0764	-164.64	72.0764	-177.48	96.0764	-168.06	120.076	-171.21	144.076	-153.09	168.076	-154.08	192.076	-162.96	216.076	-108.3	240.076
																													0.07656	-149.1	24.0766	-146.25	48.0766	-164.73	72.0766	-178.41	96.0766	-168.03	120.077	-170.52	144.077	-153.72	168.077	-154.14	192.077	-163.14	216.077	-108.03	240.077
																													0.07667	-149.01	24.0767	-146.52	48.0767	-165.24	72.0767	-177.96	96.0767	-168.24	120.077	-170.85	144.077	-153.24	168.077	-154.68	192.077	-162.87	216.077	-107.79	240.077
																													0.07678	-148.77	24.0768	-146.25	48.0768	-164.85	72.0768	-177.21	96.0768	-168.27	120.077	-170.01	144.077	-153.36	168.077	-154.2	192.077	-162.9	216.077	-107.64	240.077
																													0.07689	-148.41	24.0769	-145.92	48.0769	-164.46	72.0769	-176.76	96.0769	-168.36	120.077	-170.25	144.077	-152.91	168.077	-154.92	192.077	-163.17	216.077	-107.55	240.077
																													0.077	-148.74	24.077	-145.65	48.077	-164.49	72.077	-176.64	96.077	-167.97	120.077	-170.85	144.077	-152.91	168.077	-154.05	192.077	-163.08	216.077	-108.03	240.077
																													0.07711	-148.59	24.0771	-145.59	48.0771	-164.13	72.0771	-177.81	96.0771	-168.3	120.077	-170.4	144.077	-153.24	168.077	-154.23	192.077	-162.9	216.077	-111.48	240.077
																													0.07722	-148.53	24.0772	-145.23	48.0772	-165.18	72.0772	-178.05	96.0772	-168.48	120.077	-170.4	144.077	-153.09	168.077	-154.32	192.077	-162.78	216.077	-111.24	240.077
																													0.07733	-148.29	24.0773	-145.59	48.0773	-165.06	72.0773	-178.05	96.0773	-168.21	120.077	-170.52	144.077	-152.94	168.077	-153.39	192.077	-162.87	216.077	-111.42	240.077
																													0.07744	-148.41	24.0774	-145.53	48.0774	-165.36	72.0774	-177.12	96.0774	-167.94	120.077	-170.82	144.077	-152.88	168.077	-154.29	192.077	-162.87	216.077	-111.18	240.077
																													0.07756	-148.35	24.0776	-145.41	48.0776	-165.33	72.0776	-177.36	96.0776	-168.06	120.078	-170.55	144.078	-152.88	168.078	-153.99	192.078	-163.02	216.078	-110.91	240.078
																													0.07767	-148.44	24.0777	-145.53	48.0777	-165.15	72.0777	-176.88	96.0777	-168.36	120.078	-171.18	144.078	-152.7	168.078	-153.48	192.078	-162.66	216.078	-111.57	240.078
																													0.07778	-148.38	24.0778	-145.5	48.0778	-164.73	72.0778	-177.03	96.0778	-168.03	120.078	-170.61	144.078	-153.09	168.078	-153.72	192.078	-162.21	216.078	-111.45	240.078
																													0.07789	-148.14	24.0779	-145.41	48.0779	-165.12	72.0779	-177.42	96.0779	-167.91	120.078	-170.97	144.078	-152.82	168.078	-153.84	192.078	-162.45	216.078	-111.72	240.078
																													0.078	-148.08	24.078	-145.53	48.078	-165.15	72.078	-177.27	96.078	-167.64	120.078	-170.4	144.078	-153.21	168.078	-153.93	192.078	-162.27	216.078	-111.9	240.078
																													0.07811	-148.35	24.0781	-145.71	48.0781	-164.64	72.0781	-176.91	96.0781	-168	120.078	-170.58	144.078	-152.7	168.078	-153.87	192.078	-162.75	216.078	-111.81	240.078
																													0.07822	-148.11	24.0782	-145.86	48.0782	-164.58	72.0782	-176.73	96.0782	-167.49	120.078	-170.46	144.078	-152.82	168.078	-154.32	192.078	-162.51	216.078	-111.75	240.078
																													0.07833	-147.93	24.0783	-145.83	48.0783	-164.58	72.0783	-176.22	96.0783	-167.49	120.078	-170.82	144.078	-152.85	168.078	-153.99	192.078	-162.45	216.078	-111.48	240.078
																													0.07844	-148.05	24.0784	-145.62	48.0784	-164.55	72.0784	-176.01	96.0784	-167.64	120.078	-170.82	144.078	-152.61	168.078	-153.06	192.078	-162.39	216.078	-111.54	240.078
																													0.07856	-147.72	24.0786	-145.95	48.0786	-164.34	72.0786	-176.13	96.0786	-167.73	120.079	-170.31	144.079	-152.91	168.079	-153.96	192.079	-162.33	216.079	-111.48	240.079
																													0.07867	-148.32	24.0787	-145.86	48.0787	-164.49	72.0787	-175.38	96.0787	-167.46	120.079	-170.61	144.079	-152.58	168.079	-153.6	192.079	-162.39	216.079	-111.3	240.079
																													0.07878	-148.14	24.0788	-145.98	48.0788	-164.31	72.0788	-174.9	96.0788	-167.7	120.079	-170.28	144.079	-152.79	168.079	-153.51	192.079	-162.12	216.079	-111.15	240.079
																													0.07889	-147.99	24.0789	-146.01	48.0789	-164.28	72.0789	-175.05	96.0789	-167.64	120.079	-170.37	144.079	-152.76	168.079	-153.33	192.079	-162.03	216.079	-111.03	240.079
																													0.079	-148.38	24.079	-145.95	48.079	-164.22	72.079	-175.8	96.079	-167.67	120.079	-169.53	144.079	-152.61	168.079	-153.24	192.079	-161.94	216.079	-110.76	240.079
																													0.07911	-148.23	24.0791	-145.77	48.0791	-164.19	72.0791	-176.19	96.0791	-167.82	120.079	-169.95	144.079	-152.88	168.079	-153.78	192.079	-162.12	216.079	-110.7	240.079
																													0.07922	-148.05	24.0792	-146.04	48.0792	-163.98	72.0792	-176.1	96.0792	-167.58	120.079	-170.01	144.079	-152.64	168.079	-153.39	192.079	-162.27	216.079	-110.55	240.079
																													0.07933	-148.2	24.0793	-145.77	48.0793	-164.1	72.0793	-175.95	96.0793	-167.49	120.079	-170.85	144.079	-152.34	168.079	-153.75	192.079	-162.75	216.079	-110.4	240.079
																													0.07944	-148.2	24.0794	-146.01	48.0794	-164.07	72.0794	-175.65	96.0794	-167.28	120.079	-170.58	144.079	-152.58	168.079	-152.1	192.079	-162.45	216.079	-110.67	240.079
																													0.07956	-148.17	24.0796	-146.1	48.0796	-164.1	72.0796	-175.74	96.0796	-167.25	120.08	-170.31	144.08	-152.58	168.08	-152.22	192.08	-162.54	216.08	-110.61	240.08
																													0.07967	-148.17	24.0797	-146.37	48.0797	-163.98	72.0797	-175.14	96.0797	-167.7	120.08	-170.52	144.08	-152.67	168.08	-152.43	192.08	-162.09	216.08	-110.43	240.08
																													0.07978	-147.78	24.0798	-146.19	48.0798	-164.04	72.0798	-175.17	96.0798	-167.61	120.08	-170.19	144.08	-152.58	168.08	-153.48	192.08	-161.97	216.08	-110.52	240.08
																													0.07989	-148.08	24.0799	-146.01	48.0799	-164.61	72.0799	-174.81	96.0799	-167.46	120.08	-170.37	144.08	-152.43	168.08	-152.79	192.08	-162.06	216.08	-110.94	240.08
																													0.08	-148.02	24.08	-145.65	48.08	-164.43	72.08	-174.63	96.08	-167.46	120.08	-170.31	144.08	-152.58	168.08	-152.85	192.08	-161.91	216.08	-110.88	240.08
																													0.08011	-147.75	24.0801	-145.77	48.0801	-164.19	72.0801	-174.75	96.0801	-167.25	120.08	-170.67	144.08	-152.4	168.08	-152.85	192.08	-161.94	216.08	-110.82	240.08
																													0.08022	-147.78	24.0802	-145.92	48.0802	-163.86	72.0802	-174.81	96.0802	-167.22	120.08	-170.55	144.08	-152.49	168.08	-152.91	192.08	-162.15	216.08	-110.64	240.08
																													0.08033	-147.3	24.0803	-145.92	48.0803	-164.1	72.0803	-174.81	96.0803	-166.95	120.08	-169.62	144.08	-152.88	168.08	-153.93	192.08	-162.15	216.08	-110.49	240.08
																													0.08044	-147.51	24.0804	-145.92	48.0804	-163.92	72.0804	-176.25	96.0804	-167.13	120.08	-170.16	144.08	-152.37	168.08	-153.33	192.08	-162.21	216.08	-110.37	240.08
																													0.08056	-147.57	24.0806	-145.89	48.0806	-163.65	72.0806	-178.83	96.0806	-167.16	120.081	-170.13	144.081	-152.52	168.081	-153.45	192.081	-162.15	216.081	-110.55	240.081
																													0.08067	-147.54	24.0807	-145.89	48.0807	-163.5	72.0807	-178.32	96.0807	-167.16	120.081	-170.76	144.081	-152.25	168.081	-152.37	192.081	-162.33	216.081	-110.79	240.081
																													0.08078	-147.69	24.0808	-145.8	48.0808	-163.98	72.0808	-178.02	96.0808	-166.95	120.081	-170.58	144.081	-152.01	168.081	-152.76	192.081	-162.03	216.081	-110.67	240.081
																													0.08089	-147.48	24.0809	-145.8	48.0809	-164.67	72.0809	-178.47	96.0809	-166.86	120.081	-170.43	144.081	-152.49	168.081	-152.43	192.081	-162.33	216.081	-110.4	240.081
																													0.081	-148.05	24.081	-145.65	48.081	-164.67	72.081	-178.11	96.081	-167.04	120.081	-170.76	144.081	-152.25	168.081	-152.49	192.081	-161.94	216.081	-110.28	240.081
																													0.08111	-147.84	24.0811	-145.65	48.0811	-164.37	72.0811	-177.39	96.0811	-166.74	120.081	-170.55	144.081	-152.25	168.081	-152.61	192.081	-161.73	216.081	-110.25	240.081
																													0.08122	-147.69	24.0812	-145.74	48.0812	-164.04	72.0812	-178.98	96.0812	-167.22	120.081	-170.34	144.081	-152.46	168.081	-152.07	192.081	-162.06	216.081	-110.19	240.081
																													0.08133	-147.36	24.0813	-145.68	48.0813	-163.92	72.0813	-178.17	96.0813	-167.28	120.081	-169.65	144.081	-152.31	168.081	-152.52	192.081	-162.03	216.081	-110.4	240.081
																													0.08144	-147.63	24.0814	-146.04	48.0814	-164.1	72.0814	-178.08	96.0814	-167.16	120.081	-170.16	144.081	-152.25	168.081	-152.43	192.081	-161.88	216.081	-110.4	240.081
																													0.08156	-147.66	24.0816	-146.04	48.0816	-164.16	72.0816	-178.02	96.0816	-166.77	120.082	-169.62	144.082	-152.1	168.082	-152.94	192.082	-161.79	216.082	-110.43	240.082
																													0.08167	-147.66	24.0817	-145.8	48.0817	-164.01	72.0817	-179.01	96.0817	-166.8	120.082	-169.77	144.082	-151.89	168.082	-152.82	192.082	-161.73	216.082	-110.16	240.082
																													0.08178	-147.63	24.0818	-145.62	48.0818	-164.16	72.0818	-179.37	96.0818	-166.56	120.082	-169.8	144.082	-151.98	168.082	-151.86	192.082	-162.12	216.082	-109.98	240.082
																													0.08189	-147.18	24.0819	-145.89	48.0819	-163.98	72.0819	-178.86	96.0819	-166.74	120.082	-169.08	144.082	-151.95	168.082	-152.37	192.082	-162.21	216.082	-110.61	240.082
																													0.082	-147.54	24.082	-146.22	48.082	-163.74	72.082	-178.44	96.082	-166.65	120.082	-170.04	144.082	-152.34	168.082	-151.86	192.082	-161.85	216.082	-110.52	240.082
																													0.08211	-147.27	24.0821	-145.89	48.0821	-163.77	72.0821	-177.93	96.0821	-166.77	120.082	-170.13	144.082	-152.28	168.082	-151.92	192.082	-162.18	216.082	-110.22	240.082
																													0.08222	-147.24	24.0822	-145.92	48.0822	-163.98	72.0822	-177.24	96.0822	-166.92	120.082	-170.55	144.082	-152.04	168.082	-152.79	192.082	-162.15	216.082	-110.28	240.082
																													0.08233	-147.21	24.0823	-145.77	48.0823	-164.16	72.0823	-177.81	96.0823	-167.07	120.082	-169.62	144.082	-151.98	168.082	-151.5	192.082	-162	216.082	-110.07	240.082
																													0.08244	-147.27	24.0824	-145.83	48.0824	-164.19	72.0824	-178.35	96.0824	-166.65	120.082	-169.56	144.082	-152.22	168.082	-152.25	192.082	-162.33	216.082	-109.89	240.082
																													0.08256	-147.27	24.0826	-145.89	48.0826	-163.95	72.0826	-177.87	96.0826	-166.56	120.083	-170.67	144.083	-151.92	168.083	-151.5	192.083	-162.24	216.083	-109.95	240.083
																													0.08267	-147.72	24.0827	-145.68	48.0827	-164.28	72.0827	-177.66	96.0827	-166.56	120.083	-170.43	144.083	-151.92	168.083	-151.68	192.083	-162.36	216.083	-109.92	240.083
																													0.08278	-147.78	24.0828	-145.68	48.0828	-164.28	72.0828	-177.45	96.0828	-167.01	120.083	-169.8	144.083	-151.71	168.083	-151.74	192.083	-162.21	216.083	-109.71	240.083
																													0.08289	-147.45	24.0829	-145.5	48.0829	-163.95	72.0829	-176.79	96.0829	-166.92	120.083	-169.77	144.083	-151.65	168.083	-152.25	192.083	-162.03	216.083	-109.62	240.083
																													0.083	-147.48	24.083	-145.62	48.083	-163.77	72.083	-177.27	96.083	-166.86	120.083	-169.74	144.083	-151.92	168.083	-152.55	192.083	-161.52	216.083	-109.56	240.083
																													0.08311	-147.45	24.0831	-145.38	48.0831	-163.47	72.0831	-177.33	96.0831	-166.71	120.083	-170.28	144.083	-151.86	168.083	-153.09	192.083	-161.19	216.083	-109.47	240.083
																													0.08322	-147.39	24.0832	-145.17	48.0832	-163.62	72.0832	-177.57	96.0832	-166.59	120.083	-169.92	144.083	-151.74	168.083	-152.64	192.083	-161.67	216.083	-109.86	240.083
																													0.08333	-147.24	24.0833	-145.32	48.0833	-163.26	72.0833	-177.99	96.0833	-166.59	120.083	-169.86	144.083	-151.41	168.083	-152.85	192.083	-161.55	216.083	-109.77	240.083
																													0.08344	-147.27	24.0834	-145.56	48.0834	-162.96	72.0834	-178.08	96.0834	-166.68	120.083	-170.25	144.083	-151.74	168.083	-151.71	192.083	-161.58	216.083	-109.71	240.083
																													0.08356	-147.3	24.0836	-145.53	48.0836	-163.53	72.0836	-178.35	96.0836	-166.44	120.084	-170.01	144.084	-150.69	168.084	-151.83	192.084	-161.79	216.084	-109.47	240.084
																													0.08367	-147.3	24.0837	-145.53	48.0837	-163.62	72.0837	-179.04	96.0837	-166.26	120.084	-170.16	144.084	-151.41	168.084	-152.4	192.084	-162.45	216.084	-109.59	240.084
																													0.08378	-147.57	24.0838	-145.71	48.0838	-163.17	72.0838	-178.2	96.0838	-166.14	120.084	-170.07	144.084	-152.52	168.084	-152.1	192.084	-161.73	216.084	-109.62	240.084
																													0.08389	-147.48	24.0839	-145.53	48.0839	-162.96	72.0839	-177.87	96.0839	-165.96	120.084	-170.64	144.084	-152.34	168.084	-153	192.084	-161.76	216.084	-109.83	240.084
																													0.084	-147.6	24.084	-145.41	48.084	-162.81	72.084	-177.93	96.084	-166.5	120.084	-170.37	144.084	-152.55	168.084	-151.98	192.084	-162.24	216.084	-109.83	240.084
																													0.08411	-147.36	24.0841	-145.47	48.0841	-162.36	72.0841	-177.72	96.0841	-166.38	120.084	-169.38	144.084	-152.19	168.084	-151.65	192.084	-162.12	216.084	-109.74	240.084
																													0.08422	-147.39	24.0842	-145.32	48.0842	-162.63	72.0842	-177.06	96.0842	-166.41	120.084	-169.62	144.084	-151.89	168.084	-151.32	192.084	-161.64	216.084	-109.53	240.084
																													0.08433	-147.15	24.0843	-145.38	48.0843	-162.3	72.0843	-176.79	96.0843	-166.05	120.084	-170.16	144.084	-151.89	168.084	-151.26	192.084	-161.64	216.084	-109.41	240.084
																													0.08444	-147.3	24.0844	-145.32	48.0844	-162.45	72.0844	-176.16	96.0844	-165.96	120.084	-170.4	144.084	-151.5	168.084	-150.78	192.084	-161.79	216.084	-109.65	240.084
																													0.08456	-147.24	24.0846	-145.41	48.0846	-162.12	72.0846	-175.89	96.0846	-166.23	120.085	-169.86	144.085	-151.41	168.085	-151.41	192.085	-161.55	216.085	-109.53	240.085
																													0.08467	-147.15	24.0847	-145.83	48.0847	-162.21	72.0847	-175.98	96.0847	-165.96	120.085	-170.22	144.085	-151.47	168.085	-151.2	192.085	-161.49	216.085	-109.35	240.085
																													0.08478	-147.39	24.0848	-145.62	48.0848	-162.06	72.0848	-175.71	96.0848	-166.17	120.085	-169.92	144.085	-151.56	168.085	-150.75	192.085	-161.37	216.085	-109.17	240.085
																													0.08489	-147.21	24.0849	-145.71	48.0849	-162.06	72.0849	-175.86	96.0849	-165.72	120.085	-170.19	144.085	-151.68	168.085	-150.66	192.085	-161.4	216.085	-108.99	240.085
																													0.085	-146.97	24.085	-145.5	48.085	-161.46	72.085	-175.62	96.085	-165.75	120.085	-169.68	144.085	-151.14	168.085	-152.34	192.085	-161.49	216.085	-108.78	240.085
																													0.08511	-146.79	24.0851	-145.41	48.0851	-162.21	72.0851	-175.26	96.0851	-165.36	120.085	-168.42	144.085	-151.8	168.085	-151.05	192.085	-161.58	216.085	-108.54	240.085
																													0.08522	-146.97	24.0852	-145.68	48.0852	-162.18	72.0852	-174.84	96.0852	-165.15	120.085	-169.65	144.085	-151.71	168.085	-150.81	192.085	-161.55	216.085	-108.48	240.085
																													0.08533	-147	24.0853	-145.65	48.0853	-162.84	72.0853	-178.38	96.0853	-165.09	120.085	-170.34	144.085	-151.38	168.085	-151.26	192.085	-161.55	216.085	-108.39	240.085
																													0.08544	-146.73	24.0854	-145.35	48.0854	-162.48	72.0854	-178.26	96.0854	-164.76	120.085	-169.44	144.085	-151.56	168.085	-151.11	192.085	-161.52	216.085	-108.51	240.085
																													0.08556	-146.97	24.0856	-145.26	48.0856	-162.39	72.0856	-177.81	96.0856	-164.49	120.086	-169.47	144.086	-151.32	168.086	-151.26	192.086	-161.73	216.086	-108.42	240.086
																													0.08567	-146.91	24.0857	-145.17	48.0857	-162.06	72.0857	-177.54	96.0857	-165.12	120.086	-169.08	144.086	-151.92	168.086	-150.78	192.086	-161.7	216.086	-108.51	240.086
																													0.08578	-147.06	24.0858	-145.47	48.0858	-161.91	72.0858	-177	96.0858	-165	120.086	-169.59	144.086	-151.77	168.086	-151.05	192.086	-161.64	216.086	-108.84	240.086
																													0.08589	-147.21	24.0859	-145.41	48.0859	-162.18	72.0859	-177.06	96.0859	-164.76	120.086	-169.47	144.086	-151.74	168.086	-151.05	192.086	-161.43	216.086	-108.63	240.086
																													0.086	-147.24	24.086	-145.47	48.086	-161.85	72.086	-176.73	96.086	-164.79	120.086	-169.53	144.086	-151.5	168.086	-150.93	192.086	-161.64	216.086	-109.29	240.086
																													0.08611	-146.91	24.0861	-145.35	48.0861	-161.82	72.0861	-177	96.0861	-164.7	120.086	-169.29	144.086	-151.59	168.086	-150.15	192.086	-162	216.086	-109.05	240.086
																													0.08622	-146.88	24.0862	-145.08	48.0862	-162.09	72.0862	-177.24	96.0862	-164.76	120.086	-169.35	144.086	-151.38	168.086	-150.15	192.086	-161.85	216.086	-108.9	240.086
																													0.08633	-147.03	24.0863	-145.44	48.0863	-161.97	72.0863	-176.82	96.0863	-164.55	120.086	-169.47	144.086	-151.68	168.086	-150.63	192.086	-161.79	216.086	-109.11	240.086
																													0.08644	-147.09	24.0864	-145.2	48.0864	-161.7	72.0864	-176.73	96.0864	-164.52	120.086	-169.17	144.086	-151.41	168.086	-150.9	192.086	-161.73	216.086	-109.02	240.086
																													0.08656	-146.7	24.0866	-144.9	48.0866	-161.79	72.0866	-176.91	96.0866	-164.34	120.087	-168.81	144.087	-151.53	168.087	-150.9	192.087	-161.67	216.087	-108.63	240.087
																													0.08667	-146.79	24.0867	-144.87	48.0867	-161.4	72.0867	-176.19	96.0867	-164.07	120.087	-169.53	144.087	-151.41	168.087	-150.45	192.087	-161.64	216.087	-108.69	240.087
																													0.08678	-147.03	24.0868	-144.81	48.0868	-161.85	72.0868	-176.52	96.0868	-164.37	120.087	-169.47	144.087	-151.26	168.087	-150	192.087	-161.88	216.087	-108.51	240.087
																													0.08689	-146.88	24.0869	-144.93	48.0869	-161.52	72.0869	-176.52	96.0869	-164.4	120.087	-169.23	144.087	-151.32	168.087	-150.54	192.087	-161.46	216.087	-108.87	240.087
																													0.087	-147.24	24.087	-144.84	48.087	-161.61	72.087	-177.27	96.087	-164.31	120.087	-169.56	144.087	-151.35	168.087	-150.75	192.087	-161.64	216.087	-108.48	240.087
																													0.08711	-147.06	24.0871	-144.87	48.0871	-161.37	72.0871	-176.61	96.0871	-164.04	120.087	-169.59	144.087	-151.29	168.087	-149.61	192.087	-161.76	216.087	-108.51	240.087
																													0.08722	-146.88	24.0872	-144.66	48.0872	-161.22	72.0872	-176.34	96.0872	-163.47	120.087	-169.08	144.087	-150.87	168.087	-150.75	192.087	-161.64	216.087	-108.3	240.087
																													0.08733	-147.09	24.0873	-144.6	48.0873	-161.01	72.0873	-176.73	96.0873	-163.29	120.087	-169.08	144.087	-151.59	168.087	-151.32	192.087	-161.61	216.087	-108	240.087
																													0.08744	-146.7	24.0874	-144.3	48.0874	-161.34	72.0874	-176.7	96.0874	-163.83	120.087	-169.08	144.087	-151.92	168.087	-150.63	192.087	-161.58	216.087	-108.03	240.087
																													0.08756	-146.7	24.0876	-144.3	48.0876	-161.07	72.0876	-176.97	96.0876	-163.95	120.088	-169.5	144.088	-151.71	168.088	-151.23	192.088	-161.37	216.088	-107.88	240.088
																													0.08767	-146.61	24.0877	-144.15	48.0877	-160.89	72.0877	-177.15	96.0877	-163.95	120.088	-169.5	144.088	-151.77	168.088	-150.72	192.088	-161.1	216.088	-107.76	240.088
																													0.08778	-146.37	24.0878	-144.27	48.0878	-161.64	72.0878	-177.03	96.0878	-163.89	120.088	-169.83	144.088	-151.44	168.088	-150.21	192.088	-161.22	216.088	-107.49	240.088
																													0.08789	-146.49	24.0879	-144.45	48.0879	-161.7	72.0879	-176.94	96.0879	-163.89	120.088	-169.32	144.088	-151.59	168.088	-151.65	192.088	-161.46	216.088	-107.46	240.088
																													0.088	-146.55	24.088	-144.72	48.088	-161.25	72.088	-176.25	96.088	-163.35	120.088	-169.68	144.088	-151.17	168.088	-150.93	192.088	-161.46	216.088	-108.3	240.088
																													0.08811	-146.43	24.0881	-144.6	48.0881	-161.31	72.0881	-176.01	96.0881	-162.99	120.088	-169.32	144.088	-151.32	168.088	-150.69	192.088	-161.49	216.088	-108.27	240.088
																													0.08822	-146.64	24.0882	-144.66	48.0882	-161.55	72.0882	-175.89	96.0882	-163.23	120.088	-169.59	144.088	-151.35	168.088	-151.2	192.088	-161.49	216.088	-108.3	240.088
																													0.08833	-146.49	24.0883	-144.6	48.0883	-161.19	72.0883	-175.86	96.0883	-163.59	120.088	-169.35	144.088	-151.11	168.088	-151.23	192.088	-161.52	216.088	-108.09	240.088
																													0.08844	-146.49	24.0884	-144.63	48.0884	-161.16	72.0884	-176.37	96.0884	-163.92	120.088	-169.11	144.088	-150.96	168.088	-150.48	192.088	-161.73	216.088	-107.94	240.088
																													0.08856	-146.28	24.0886	-144.33	48.0886	-160.95	72.0886	-176.4	96.0886	-163.23	120.089	-169.83	144.089	-151.29	168.089	-150.99	192.089	-161.34	216.089	-108.06	240.089
																													0.08867	-146.64	24.0887	-144.39	48.0887	-161.7	72.0887	-176.22	96.0887	-162.96	120.089	-169.74	144.089	-151.11	168.089	-151.44	192.089	-161.01	216.089	-107.97	240.089
																													0.08878	-146.4	24.0888	-144.39	48.0888	-161.7	72.0888	-176.13	96.0888	-162.6	120.089	-169.71	144.089	-150.54	168.089	-151.44	192.089	-161.43	216.089	-107.64	240.089
																													0.08889	-146.49	24.0889	-144.21	48.0889	-160.98	72.0889	-176.13	96.0889	-162.66	120.089	-169.71	144.089	-150.93	168.089	-150.93	192.089	-161.04	216.089	-107.67	240.089
																													0.089	-145.68	24.089	-144.75	48.089	-161.1	72.089	-175.65	96.089	-162.93	120.089	-169.44	144.089	-151.02	168.089	-151.53	192.089	-160.62	216.089	-107.46	240.089
																													0.08911	-146.04	24.0891	-144.78	48.0891	-161.07	72.0891	-176.19	96.0891	-162.57	120.089	-169.68	144.089	-150.84	168.089	-150.93	192.089	-160.68	216.089	-107.22	240.089
																													0.08922	-146.4	24.0892	-144.72	48.0892	-160.89	72.0892	-176.37	96.0892	-166.17	120.089	-169.68	144.089	-150.75	168.089	-150.84	192.089	-160.83	216.089	-107.22	240.089
																													0.08933	-146.49	24.0893	-144.9	48.0893	-160.38	72.0893	-176.25	96.0893	-167.19	120.089	-169.71	144.089	-150.87	168.089	-149.73	192.089	-160.86	216.089	-107.43	240.089
																													0.08944	-146.46	24.0894	-144.81	48.0894	-160.53	72.0894	-175.38	96.0894	-167.52	120.089	-169.44	144.089	-150.96	168.089	-150.27	192.089	-160.5	216.089	-107.19	240.089
																													0.08956	-146.34	24.0896	-144.69	48.0896	-160.71	72.0896	-175.77	96.0896	-167.25	120.09	-169.23	144.09	-151.35	168.09	-149.97	192.09	-160.71	216.09	-107.22	240.09
																													0.08967	-146.49	24.0897	-144.63	48.0897	-160.53	72.0897	-175.59	96.0897	-167.1	120.09	-169.44	144.09	-150.99	168.09	-150.75	192.09	-160.77	216.09	-107.19	240.09
																													0.08978	-146.88	24.0898	-144.63	48.0898	-160.17	72.0898	-175.47	96.0898	-167.7	120.09	-169.17	144.09	-151.26	168.09	-150.66	192.09	-160.89	216.09	-107.19	240.09
																													0.08989	-146.67	24.0899	-144.6	48.0899	-160.41	72.0899	-175.17	96.0899	-167.4	120.09	-169.26	144.09	-150.39	168.09	-150.18	192.09	-160.98	216.09	-107.01	240.09
																													0.09	-146.43	24.09	-144.69	48.09	-160.08	72.09	-175.26	96.09	-167.34	120.09	-169.08	144.09	-151.08	168.09	-150.48	192.09	-160.8	216.09	-108.18	240.09
																													0.09011	-146.19	24.0901	-144.72	48.0901	-160.23	72.0901	-175.74	96.0901	-167.46	120.09	-169.53	144.09	-150.84	168.09	-150.99	192.09	-160.95	216.09	-107.97	240.09
																													0.09022	-146.55	24.0902	-144.48	48.0902	-160.08	72.0902	-176.04	96.0902	-166.86	120.09	-169.35	144.09	-150.6	168.09	-150.54	192.09	-160.56	216.09	-107.61	240.09
																													0.09033	-146.13	24.0903	-144.6	48.0903	-159.9	72.0903	-176.16	96.0903	-167.31	120.09	-169.53	144.09	-150.78	168.09	-150.3	192.09	-160.56	216.09	-107.43	240.09
																													0.09044	-146.25	24.0904	-144.45	48.0904	-159.48	72.0904	-175.65	96.0904	-166.92	120.09	-169.32	144.09	-150.72	168.09	-149.7	192.09	-160.62	216.09	-107.61	240.09
																													0.09056	-146.31	24.0906	-144.15	48.0906	-159.78	72.0906	-175.59	96.0906	-166.68	120.091	-169.71	144.091	-150.69	168.091	-149.76	192.091	-160.32	216.091	-107.52	240.091
																													0.09067	-146.22	24.0907	-144.18	48.0907	-159.72	72.0907	-175.2	96.0907	-166.41	120.091	-169.44	144.091	-150.69	168.091	-150.3	192.091	-160.17	216.091	-107.34	240.091
																													0.09078	-146.16	24.0908	-144.39	48.0908	-158.34	72.0908	-175.59	96.0908	-166.38	120.091	-169.32	144.091	-150.84	168.091	-150.54	192.091	-160.26	216.091	-107.19	240.091
																													0.09089	-146.16	24.0909	-144.57	48.0909	-165.24	72.0909	-175.59	96.0909	-166.23	120.091	-168.99	144.091	-150.72	168.091	-149.82	192.091	-159.81	216.091	-106.95	240.091
																													0.091	-146.31	24.091	-144.6	48.091	-165.09	72.091	-174.81	96.091	-166.59	120.091	-169.26	144.091	-150.66	168.091	-150	192.091	-160.11	216.091	-106.8	240.091
																													0.09111	-146.16	24.0911	-144.72	48.0911	-165.57	72.0911	-174.6	96.0911	-166.62	120.091	-169.71	144.091	-150.63	168.091	-150.33	192.091	-160.17	216.091	-106.8	240.091
																													0.09122	-146.43	24.0912	-144.48	48.0912	-165.6	72.0912	-174.54	96.0912	-166.59	120.091	-169.62	144.091	-150.54	168.091	-150.48	192.091	-160.08	216.091	-106.62	240.091
																													0.09133	-146.61	24.0913	-144.75	48.0913	-165.27	72.0913	-174.3	96.0913	-166.53	120.091	-169.26	144.091	-150.6	168.091	-150	192.091	-160.2	216.091	-106.38	240.091
																													0.09144	-146.16	24.0914	-144.9	48.0914	-165.06	72.0914	-174.21	96.0914	-166.71	120.091	-168.93	144.091	-150.3	168.091	-150.54	192.091	-160.38	216.091	-106.5	240.091
																													0.09156	-146.34	24.0916	-144.6	48.0916	-165.15	72.0916	-173.31	96.0916	-167.16	120.092	-169.17	144.092	-150.36	168.092	-149.82	192.092	-159.96	216.092	-106.35	240.092
																													0.09167	-146.28	24.0917	-144.48	48.0917	-165	72.0917	-173.73	96.0917	-167.25	120.092	-169.56	144.092	-150.36	168.092	-150.3	192.092	-160.38	216.092	-106.23	240.092
																													0.09178	-145.71	24.0918	-144.66	48.0918	-165.03	72.0918	-173.67	96.0918	-167.16	120.092	-169.35	144.092	-150.18	168.092	-150.81	192.092	-159.99	216.092	-105.96	240.092
																													0.09189	-146.7	24.0919	-144.57	48.0919	-164.55	72.0919	-173.4	96.0919	-167.43	120.092	-168.81	144.092	-150.69	168.092	-151.44	192.092	-159.72	216.092	-109.56	240.092
																													0.092	-146.25	24.092	-144.45	48.092	-164.7	72.092	-173.64	96.092	-167.61	120.092	-168.99	144.092	-150.84	168.092	-149.88	192.092	-159.6	216.092	-109.65	240.092
																													0.09211	-146.73	24.0921	-144.63	48.0921	-164.79	72.0921	-173.76	96.0921	-167.34	120.092	-169.26	144.092	-150.63	168.092	-150.24	192.092	-160.23	216.092	-109.47	240.092
																													0.09222	-146.52	24.0922	-144.54	48.0922	-165.06	72.0922	-174	96.0922	-167.04	120.092	-168.84	144.092	-150.36	168.092	-149.64	192.092	-160.29	216.092	-110.31	240.092
																													0.09233	-146.46	24.0923	-144.54	48.0923	-164.88	72.0923	-174.66	96.0923	-167.28	120.092	-168.72	144.092	-150.36	168.092	-150	192.092	-160.35	216.092	-110.16	240.092
																													0.09244	-146.16	24.0924	-144.54	48.0924	-164.52	72.0924	-174.33	96.0924	-167.07	120.092	-168.87	144.092	-150.12	168.092	-149.37	192.092	-160.32	216.092	-110.13	240.092
																													0.09256	-146.13	24.0926	-144.57	48.0926	-164.37	72.0926	-173.97	96.0926	-166.8	120.093	-168.54	144.093	-150.06	168.093	-149.61	192.093	-160.05	216.093	-110.01	240.093
																													0.09267	-146.25	24.0927	-144.57	48.0927	-164.31	72.0927	-173.58	96.0927	-167.1	120.093	-169.05	144.093	-150.27	168.093	-149.31	192.093	-160.14	216.093	-109.89	240.093
																													0.09278	-146.58	24.0928	-144.6	48.0928	-164.61	72.0928	-173.13	96.0928	-166.83	120.093	-168.66	144.093	-150.45	168.093	-149.88	192.093	-160.47	216.093	-109.86	240.093
																													0.09289	-146.61	24.0929	-144.3	48.0929	-164.43	72.0929	-173.46	96.0929	-166.68	120.093	-169.02	144.093	-150.69	168.093	-149.73	192.093	-160.14	216.093	-109.68	240.093
																													0.093	-146.52	24.093	-144.15	48.093	-164.28	72.093	-172.86	96.093	-166.77	120.093	-168.99	144.093	-150.63	168.093	-149.85	192.093	-160.35	216.093	-109.5	240.093
																													0.09311	-146.46	24.0931	-144.06	48.0931	-164.82	72.0931	-174	96.0931	-166.5	120.093	-168.3	144.093	-150.6	168.093	-149.91	192.093	-160.29	216.093	-109.56	240.093
																													0.09322	-146.49	24.0932	-144.06	48.0932	-165.18	72.0932	-174.24	96.0932	-166.86	120.093	-168.21	144.093	-150.33	168.093	-149.91	192.093	-160.29	216.093	-109.38	240.093
																													0.09333	-146.58	24.0933	-144.06	48.0933	-164.82	72.0933	-174.18	96.0933	-166.59	120.093	-168.57	144.093	-150.57	168.093	-148.68	192.093	-159.57	216.093	-109.26	240.093
																													0.09344	-146.67	24.0934	-144.09	48.0934	-164.7	72.0934	-174.66	96.0934	-166.74	120.093	-168.45	144.093	-150.63	168.093	-150.42	192.093	-159.93	216.093	-109.35	240.093
																													0.09356	-146.7	24.0936	-144.09	48.0936	-164.58	72.0936	-174.63	96.0936	-167.16	120.094	-168.9	144.094	-150.39	168.094	-149.19	192.094	-159.96	216.094	-109.35	240.094
																													0.09367	-146.34	24.0937	-143.91	48.0937	-164.58	72.0937	-174.63	96.0937	-167.01	120.094	-169.2	144.094	-149.88	168.094	-149.49	192.094	-159.87	216.094	-109.17	240.094
																													0.09378	-146.43	24.0938	-143.88	48.0938	-164.61	72.0938	-174.15	96.0938	-167.13	120.094	-168.66	144.094	-150.33	168.094	-150.06	192.094	-159.93	216.094	-108.93	240.094
																													0.09389	-146.4	24.0939	-144	48.0939	-164.64	72.0939	-174.12	96.0939	-166.71	120.094	-169.38	144.094	-150.54	168.094	-149.43	192.094	-160.11	216.094	-108.93	240.094
																													0.094	-146.64	24.094	-144.18	48.094	-164.85	72.094	-174.21	96.094	-166.5	120.094	-168.9	144.094	-150.63	168.094	-149.07	192.094	-159.72	216.094	-108.72	240.094
																													0.09411	-146.4	24.0941	-144.09	48.0941	-164.85	72.0941	-173.79	96.0941	-166.44	120.094	-169.17	144.094	-150.72	168.094	-149.97	192.094	-159.33	216.094	-109.23	240.094
																													0.09422	-146.25	24.0942	-144.06	48.0942	-164.88	72.0942	-174	96.0942	-166.35	120.094	-168.66	144.094	-150.57	168.094	-150.33	192.094	-159.27	216.094	-109.56	240.094
																													0.09433	-146.55	24.0943	-144.3	48.0943	-164.79	72.0943	-173.43	96.0943	-166.71	120.094	-168.9	144.094	-150.39	168.094	-149.46	192.094	-159.48	216.094	-109.5	240.094
																													0.09444	-146.07	24.0944	-144.3	48.0944	-164.67	72.0944	-173.55	96.0944	-166.26	120.094	-169.29	144.094	-150.33	168.094	-150.87	192.094	-159.66	216.094	-109.32	240.094
																													0.09456	-146.31	24.0946	-144.51	48.0946	-164.61	72.0946	-173.91	96.0946	-166.29	120.095	-168.9	144.095	-150.3	168.095	-150.39	192.095	-159.87	216.095	-109.14	240.095
																													0.09467	-145.77	24.0947	-144.57	48.0947	-164.67	72.0947	-173.76	96.0947	-166.35	120.095	-169.35	144.095	-150.51	168.095	-150.93	192.095	-160.11	216.095	-108.96	240.095
																													0.09478	-146.01	24.0948	-144.93	48.0948	-164.61	72.0948	-174.3	96.0948	-167.52	120.095	-168.96	144.095	-150.21	168.095	-149.73	192.095	-160.08	216.095	-109.11	240.095
																													0.09489	-145.74	24.0949	-144.48	48.0949	-164.61	72.0949	-173.76	96.0949	-167.37	120.095	-168.87	144.095	-150.12	168.095	-150.36	192.095	-159.96	216.095	-109.08	240.095
																													0.095	-145.92	24.095	-144.33	48.095	-164.4	72.095	-173.64	96.095	-167.46	120.095	-168.81	144.095	-150.33	168.095	-150.24	192.095	-159.99	216.095	-108.9	240.095
																													0.09511	-145.71	24.0951	-144	48.0951	-163.92	72.0951	-173.01	96.0951	-167.04	120.095	-169.08	144.095	-150.12	168.095	-149.64	192.095	-160.32	216.095	-108.72	240.095
																													0.09522	-145.92	24.0952	-144.03	48.0952	-163.95	72.0952	-173.25	96.0952	-167.88	120.095	-168.84	144.095	-150.15	168.095	-149.04	192.095	-160.26	216.095	-108.81	240.095
																													0.09533	-146.28	24.0953	-143.64	48.0953	-163.77	72.0953	-174.27	96.0953	-168.06	120.095	-168.96	144.095	-150.21	168.095	-150.72	192.095	-160.26	216.095	-109.02	240.095
																													0.09544	-146.1	24.0954	-143.64	48.0954	-163.98	72.0954	-174.48	96.0954	-167.58	120.095	-168.75	144.095	-149.79	168.095	-150.15	192.095	-160.08	216.095	-109.02	240.095
																													0.09556	-146.25	24.0956	-143.67	48.0956	-164.16	72.0956	-174.84	96.0956	-166.92	120.096	-169.08	144.096	-150.3	168.096	-150.54	192.096	-160.35	216.096	-108.87	240.096
																													0.09567	-146.01	24.0957	-143.7	48.0957	-164.73	72.0957	-174.51	96.0957	-167.13	120.096	-168.75	144.096	-150.24	168.096	-149.73	192.096	-160.14	216.096	-108.78	240.096
																													0.09578	-146.16	24.0958	-144.21	48.0958	-164.67	72.0958	-174.42	96.0958	-167.1	120.096	-168.54	144.096	-149.76	168.096	-149.67	192.096	-160.11	216.096	-108.9	240.096
																													0.09589	-145.98	24.0959	-144	48.0959	-164.31	72.0959	-174.45	96.0959	-167.16	120.096	-168.3	144.096	-150.12	168.096	-150.45	192.096	-160.47	216.096	-108.66	240.096
																													0.096	-146.19	24.096	-143.94	48.096	-164.1	72.096	-174.39	96.096	-168.03	120.096	-168.66	144.096	-150.21	168.096	-150.09	192.096	-160.71	216.096	-108.42	240.096
																													0.09611	-145.71	24.0961	-143.82	48.0961	-163.71	72.0961	-174.48	96.0961	-168.06	120.096	-168.6	144.096	-149.67	168.096	-150.03	192.096	-160.35	216.096	-108.54	240.096
																													0.09622	-145.5	24.0962	-143.61	48.0962	-163.83	72.0962	-174.69	96.0962	-167.79	120.096	-168.75	144.096	-149.88	168.096	-149.4	192.096	-160.5	216.096	-109.44	240.096
																													0.09633	-145.74	24.0963	-143.76	48.0963	-163.98	72.0963	-174.48	96.0963	-168.03	120.096	-169.08	144.096	-149.94	168.096	-149.58	192.096	-160.53	216.096	-109.47	240.096
																													0.09644	-145.77	24.0964	-143.97	48.0964	-164.16	72.0964	-174.27	96.0964	-167.94	120.096	-169.02	144.096	-149.82	168.096	-148.65	192.096	-159.96	216.096	-109.41	240.096
																													0.09656	-145.74	24.0966	-144.27	48.0966	-163.8	72.0966	-173.76	96.0966	-167.7	120.097	-168.96	144.097	-149.94	168.097	-149.61	192.097	-159.75	216.097	-109.26	240.097
																													0.09667	-145.77	24.0967	-144.12	48.0967	-163.77	72.0967	-173.52	96.0967	-167.64	120.097	-168.96	144.097	-149.85	168.097	-149.67	192.097	-160.53	216.097	-109.11	240.097
																													0.09678	-145.68	24.0968	-144.18	48.0968	-164.16	72.0968	-173.64	96.0968	-167.55	120.097	-168.69	144.097	-149.7	168.097	-149.91	192.097	-160.26	216.097	-109.11	240.097
																													0.09689	-145.62	24.0969	-144.6	48.0969	-164.04	72.0969	-173.13	96.0969	-166.95	120.097	-168.48	144.097	-150.03	168.097	-149.67	192.097	-160.11	216.097	-109.11	240.097
																													0.097	-146.1	24.097	-144.21	48.097	-163.56	72.097	-173.19	96.097	-167.4	120.097	-168.42	144.097	-149.55	168.097	-148.86	192.097	-159.99	216.097	-109.02	240.097
																													0.09711	-145.89	24.0971	-144.03	48.0971	-162.93	72.0971	-173.34	96.0971	-167.4	120.097	-168.18	144.097	-149.55	168.097	-149.04	192.097	-160.11	216.097	-108.93	240.097
																													0.09722	-145.86	24.0972	-143.85	48.0972	-163.23	72.0972	-174.09	96.0972	-167.25	120.097	-168.42	144.097	-149.58	168.097	-149.22	192.097	-160.14	216.097	-108.78	240.097
																													0.09733	-145.86	24.0973	-143.82	48.0973	-163.41	72.0973	-173.76	96.0973	-166.77	120.097	-168.33	144.097	-149.37	168.097	-149.04	192.097	-159.93	216.097	-108.84	240.097
																													0.09744	-146.07	24.0974	-143.76	48.0974	-163.8	72.0974	-173.37	96.0974	-167.34	120.097	-168.63	144.097	-149.55	168.097	-148.59	192.097	-160.05	216.097	-108.99	240.097
																													0.09756	-146.13	24.0976	-143.64	48.0976	-163.26	72.0976	-173.28	96.0976	-167.19	120.098	-168.81	144.098	-149.58	168.098	-148.47	192.098	-160.44	216.098	-108.81	240.098
																													0.09767	-146.19	24.0977	-143.4	48.0977	-163.23	72.0977	-173.25	96.0977	-166.92	120.098	-168.66	144.098	-149.58	168.098	-148.74	192.098	-160.23	216.098	-108.81	240.098
																													0.09778	-146.13	24.0978	-143.61	48.0978	-163.32	72.0978	-173.49	96.0978	-166.92	120.098	-168.12	144.098	-149.73	168.098	-148.47	192.098	-159.84	216.098	-108.57	240.098
																													0.09789	-146.22	24.0979	-143.55	48.0979	-163.32	72.0979	-174.03	96.0979	-167.37	120.098	-168.3	144.098	-149.79	168.098	-148.29	192.098	-160.17	216.098	-108.42	240.098
																													0.098	-145.68	24.098	-143.55	48.098	-163.14	72.098	-173.58	96.098	-167.1	120.098	-168.21	144.098	-149.97	168.098	-148.62	192.098	-160.14	216.098	-108.6	240.098
																													0.09811	-145.41	24.0981	-143.46	48.0981	-163.47	72.0981	-172.74	96.0981	-167.22	120.098	-168	144.098	-149.46	168.098	-147.96	192.098	-160.05	216.098	-108.21	240.098
																													0.09822	-145.53	24.0982	-143.52	48.0982	-163.14	72.0982	-172.17	96.0982	-166.98	120.098	-168.36	144.098	-149.52	168.098	-148.2	192.098	-159.78	216.098	-108.24	240.098
																													0.09833	-145.98	24.0983	-143.43	48.0983	-163.38	72.0983	-172.68	96.0983	-167.1	120.098	-167.73	144.098	-149.46	168.098	-148.29	192.098	-159.54	216.098	-108.09	240.098
																													0.09844	-145.8	24.0984	-143.55	48.0984	-163.11	72.0984	-172.29	96.0984	-166.53	120.098	-168.6	144.098	-149.37	168.098	-148.83	192.098	-159.66	216.098	-108.6	240.098
																													0.09856	-145.53	24.0986	-143.91	48.0986	-162.96	72.0986	-172.38	96.0986	-166.98	120.099	-168.51	144.099	-149.73	168.099	-147.87	192.099	-159.75	216.099	-108.27	240.099
																													0.09867	-145.59	24.0987	-143.79	48.0987	-162.99	72.0987	-171.87	96.0987	-167.49	120.099	-168.24	144.099	-149.64	168.099	-148.53	192.099	-159.78	216.099	-108.21	240.099
																													0.09878	-145.92	24.0988	-143.55	48.0988	-162.84	72.0988	-171.75	96.0988	-167.52	120.099	-168.57	144.099	-149.7	168.099	-148.29	192.099	-159.78	216.099	-108.09	240.099
																													0.09889	-145.89	24.0989	-143.73	48.0989	-163.26	72.0989	-170.91	96.0989	-167.76	120.099	-168.21	144.099	-149.49	168.099	-148.95	192.099	-159.84	216.099	-107.82	240.099
																													0.099	-145.77	24.099	-143.85	48.099	-163.44	72.099	-170.7	96.099	-167.67	120.099	-168.27	144.099	-149.76	168.099	-148.56	192.099	-159.87	216.099	-107.46	240.099
																													0.09911	-145.92	24.0991	-144.03	48.0991	-163.62	72.0991	-171.3	96.0991	-167.7	120.099	-168.39	144.099	-149.67	168.099	-148.8	192.099	-159.69	216.099	-107.85	240.099
																													0.09922	-145.77	24.0992	-143.94	48.0992	-164.01	72.0992	-171.3	96.0992	-167.25	120.099	-167.76	144.099	-149.37	168.099	-148.41	192.099	-159.66	216.099	-107.58	240.099
																													0.09933	-145.68	24.0993	-143.85	48.0993	-163.8	72.0993	-171.48	96.0993	-167.25	120.099	-168.51	144.099	-149.82	168.099	-148.02	192.099	-159.57	216.099	-107.37	240.099
																													0.09944	-145.83	24.0994	-143.79	48.0994	-163.29	72.0994	-173.76	96.0994	-166.89	120.099	-168.21	144.099	-149.37	168.099	-148.53	192.099	-159.72	216.099	-107.94	240.099
																													0.09956	-146.01	24.0996	-143.58	48.0996	-163.32	72.0996	-173.04	96.0996	-166.65	120.1	-167.85	144.1	-149.58	168.1	-147.63	192.1	-159.75	216.1	-107.88	240.1
																													0.09967	-145.98	24.0997	-143.67	48.0997	-163.2	72.0997	-172.86	96.0997	-167.19	120.1	-167.91	144.1	-149.1	168.1	-147.99	192.1	-159.6	216.1	-107.64	240.1
																													0.09978	-145.86	24.0998	-143.64	48.0998	-163.17	72.0998	-172.83	96.0998	-167.25	120.1	-168.33	144.1	-149.34	168.1	-148.17	192.1	-159.48	216.1	-107.7	240.1
																													0.09989	-145.26	24.0999	-143.52	48.0999	-162.78	72.0999	-172.56	96.0999	-167.22	120.1	-168.03	144.1	-148.95	168.1	-148.2	192.1	-159.48	216.1	-107.49	240.1
																													0.1	-145.47	24.1	-143.94	48.1	-163.41	72.1	-173.46	96.1	-166.8	120.1	-167.97	144.1	-149.43	168.1	-148.38	192.1	-159.66	216.1	-107.64	240.1
																													0.10011	-145.32	24.1001	-143.73	48.1001	-164.1	72.1001	-173.25	96.1001	-166.83	120.1	-168.51	144.1	-149.64	168.1	-148.41	192.1	-159.72	216.1	-107.76	240.1
																													0.10022	-145.44	24.1002	-143.91	48.1002	-163.71	72.1002	-172.95	96.1002	-166.98	120.1	-168.81	144.1	-149.01	168.1	-148.41	192.1	-159.48	216.1	-107.64	240.1
																													0.10033	-145.35	24.1003	-143.49	48.1003	-163.35	72.1003	-172.62	96.1003	-166.92	120.1	-168.54	144.1	-149.55	168.1	-148.41	192.1	-159.48	216.1	-107.64	240.1
																													0.10044	-145.32	24.1004	-143.67	48.1004	-163.41	72.1004	-172.68	96.1004	-166.98	120.1	-168.66	144.1	-149.34	168.1	-148.38	192.1	-159.48	216.1	-108.12	240.1
																													0.10056	-145.41	24.1006	-143.49	48.1006	-163.53	72.1006	-172.5	96.1006	-166.92	120.101	-168.18	144.101	-149.31	168.101	-148.05	192.101	-159.45	216.101	-107.94	240.101
																													0.10067	-145.29	24.1007	-143.85	48.1007	-163.35	72.1007	-173.04	96.1007	-166.89	120.101	-168.51	144.101	-149.49	168.101	-148.86	192.101	-159.45	216.101	-107.7	240.101
																													0.10078	-145.35	24.1008	-143.61	48.1008	-163.77	72.1008	-172.89	96.1008	-166.56	120.101	-168.69	144.101	-149.34	168.101	-147.81	192.101	-159.39	216.101	-107.73	240.101
																													0.10089	-145.41	24.1009	-143.46	48.1009	-163.38	72.1009	-172.53	96.1009	-166.62	120.101	-168.48	144.101	-148.89	168.101	-147.99	192.101	-159.3	216.101	-107.55	240.101
																													0.101	-145.2	24.101	-143.64	48.101	-163.98	72.101	-172.77	96.101	-167.1	120.101	-168.21	144.101	-148.86	168.101	-148.23	192.101	-159.3	216.101	-107.79	240.101
																													0.10111	-145.29	24.1011	-143.82	48.1011	-163.8	72.1011	-173.34	96.1011	-167.01	120.101	-168.75	144.101	-148.71	168.101	-147.72	192.101	-159.18	216.101	-107.43	240.101
																													0.10122	-145.32	24.1012	-143.61	48.1012	-163.98	72.1012	-173.31	96.1012	-166.74	120.101	-168.39	144.101	-149.04	168.101	-147.63	192.101	-159.33	216.101	-107.13	240.101
																													0.10133	-145.41	24.1013	-143.79	48.1013	-163.68	72.1013	-173.22	96.1013	-167.58	120.101	-168.33	144.101	-148.86	168.101	-147.78	192.101	-159	216.101	-107.1	240.101
																													0.10144	-145.92	24.1014	-144.45	48.1014	-164.22	72.1014	-173.01	96.1014	-167.49	120.101	-168.51	144.101	-149.04	168.101	-147.81	192.101	-159.03	216.101	-106.92	240.101
																													0.10156	-145.71	24.1016	-144.75	48.1016	-164.31	72.1016	-173.43	96.1016	-166.95	120.102	-168.15	144.102	-149.37	168.102	-148.35	192.102	-159.24	216.102	-106.74	240.102
																													0.10167	-145.65	24.1017	-144.54	48.1017	-164.28	72.1017	-173.31	96.1017	-166.56	120.102	-168.72	144.102	-149.22	168.102	-147.48	192.102	-159.36	216.102	-107.13	240.102
																													0.10178	-146.16	24.1018	-144.69	48.1018	-164.16	72.1018	-173.04	96.1018	-166.83	120.102	-168.36	144.102	-148.98	168.102	-147.66	192.102	-158.88	216.102	-107.16	240.102
																													0.10189	-145.92	24.1019	-144.54	48.1019	-164.16	72.1019	-173.04	96.1019	-166.86	120.102	-168.6	144.102	-148.98	168.102	-148.29	192.102	-158.82	216.102	-107.04	240.102
																													0.102	-145.65	24.102	-144.33	48.102	-163.5	72.102	-173.07	96.102	-167.16	120.102	-168.27	144.102	-149.22	168.102	-147.39	192.102	-159.15	216.102	-106.98	240.102
																													0.10211	-145.59	24.1021	-144.36	48.1021	-163.83	72.1021	-173.46	96.1021	-166.83	120.102	-168.33	144.102	-148.89	168.102	-148.08	192.102	-159.12	216.102	-106.86	240.102
																													0.10222	-145.5	24.1022	-144.15	48.1022	-164.4	72.1022	-173.25	96.1022	-166.47	120.102	-168.6	144.102	-149.25	168.102	-147.96	192.102	-158.91	216.102	-106.74	240.102
																													0.10233	-145.59	24.1023	-144.03	48.1023	-164.82	72.1023	-173.28	96.1023	-166.29	120.102	-168.51	144.102	-148.74	168.102	-147.36	192.102	-159.03	216.102	-106.53	240.102
																													0.10244	-145.29	24.1024	-144.3	48.1024	-164.28	72.1024	-172.65	96.1024	-166.08	120.102	-168.69	144.102	-148.98	168.102	-148.02	192.102	-159.12	216.102	-106.62	240.102
																													0.10256	-145.23	24.1026	-144.51	48.1026	-164.46	72.1026	-173.04	96.1026	-165.81	120.103	-167.85	144.103	-148.95	168.103	-147.75	192.103	-159	216.103	-107.52	240.103
																													0.10267	-145.35	24.1027	-144.39	48.1027	-164.04	72.1027	-173.28	96.1027	-166.05	120.103	-168.06	144.103	-148.62	168.103	-148.14	192.103	-159.24	216.103	-107.4	240.103
																													0.10278	-145.41	24.1028	-144.33	48.1028	-163.89	72.1028	-172.98	96.1028	-165.69	120.103	-168.21	144.103	-148.59	168.103	-148.47	192.103	-159.24	216.103	-107.19	240.103
																													0.10289	-145.62	24.1029	-144.15	48.1029	-163.98	72.1029	-172.44	96.1029	-165.45	120.103	-168.15	144.103	-148.74	168.103	-148.35	192.103	-158.88	216.103	-107.1	240.103
																													0.103	-145.53	24.103	-143.61	48.103	-163.71	72.103	-172.23	96.103	-165.06	120.103	-167.88	144.103	-148.53	168.103	-148.41	192.103	-159.15	216.103	-107.1	240.103
																													0.10311	-145.5	24.1031	-143.49	48.1031	-163.71	72.1031	-171.78	96.1031	-166.2	120.103	-168.3	144.103	-148.8	168.103	-148.32	192.103	-158.97	216.103	-106.83	240.103
																													0.10322	-145.2	24.1032	-143.49	48.1032	-163.74	72.1032	-171.87	96.1032	-165.93	120.103	-168.12	144.103	-148.53	168.103	-147.57	192.103	-158.73	216.103	-106.89	240.103
																													0.10333	-145.23	24.1033	-143.43	48.1033	-163.92	72.1033	-171.75	96.1033	-165.81	120.103	-168.6	144.103	-148.56	168.103	-147.69	192.103	-158.85	216.103	-107.1	240.103
																													0.10344	-145.56	24.1034	-143.28	48.1034	-164.25	72.1034	-172.14	96.1034	-166.02	120.103	-168.3	144.103	-149.01	168.103	-147.93	192.103	-158.82	216.103	-106.86	240.103
																													0.10356	-145.44	24.1036	-143.7	48.1036	-163.86	72.1036	-171.9	96.1036	-165.93	120.104	-168.39	144.104	-148.77	168.104	-147.87	192.104	-158.88	216.104	-106.65	240.104
																													0.10367	-145.44	24.1037	-143.46	48.1037	-164.01	72.1037	-171.99	96.1037	-166.23	120.104	-168.33	144.104	-148.47	168.104	-148.5	192.104	-158.79	216.104	-106.65	240.104
																													0.10378	-145.38	24.1038	-143.49	48.1038	-163.98	72.1038	-171.9	96.1038	-165.87	120.104	-168.57	144.104	-148.8	168.104	-148.17	192.104	-159.15	216.104	-106.32	240.104
																													0.10389	-145.17	24.1039	-143.49	48.1039	-164.19	72.1039	-171.72	96.1039	-165.33	120.104	-168.18	144.104	-147.78	168.104	-147.84	192.104	-159.15	216.104	-106.2	240.104
																													0.104	-145.11	24.104	-143.04	48.104	-164.07	72.104	-171.69	96.104	-165.15	120.104	-168.06	144.104	-148.68	168.104	-148.23	192.104	-159.33	216.104	-106.14	240.104
																													0.10411	-144.84	24.1041	-143.28	48.1041	-163.65	72.1041	-171.48	96.1041	-164.91	120.104	-167.76	144.104	-148.65	168.104	-148.65	192.104	-158.85	216.104	-106.17	240.104
																													0.10422	-144.63	24.1042	-143.07	48.1042	-163.71	72.1042	-171.6	96.1042	-165.42	120.104	-168.21	144.104	-148.71	168.104	-148.32	192.104	-159.12	216.104	-105.96	240.104
																													0.10433	-144.78	24.1043	-142.89	48.1043	-163.68	72.1043	-171.51	96.1043	-165.72	120.104	-168.09	144.104	-148.47	168.104	-147.96	192.104	-158.82	216.104	-105.84	240.104
																													0.10444	-144.6	24.1044	-142.83	48.1044	-164.43	72.1044	-171.72	96.1044	-165.36	120.104	-168.36	144.104	-148.41	168.104	-148.65	192.104	-157.98	216.104	-105.66	240.104
																													0.10456	-144.81	24.1046	-142.77	48.1046	-164.22	72.1046	-171.57	96.1046	-165.42	120.105	-168.51	144.105	-148.68	168.105	-148.71	192.105	-158.79	216.105	-106.02	240.105
																													0.10467	-144.96	24.1047	-142.74	48.1047	-163.77	72.1047	-171.6	96.1047	-165.78	120.105	-167.76	144.105	-148.74	168.105	-147.9	192.105	-159	216.105	-105.96	240.105
																													0.10478	-145.23	24.1048	-142.89	48.1048	-164.25	72.1048	-171.27	96.1048	-165.39	120.105	-167.79	144.105	-149.34	168.105	-148.2	192.105	-159	216.105	-105.99	240.105
																													0.10489	-145.11	24.1049	-142.65	48.1049	-164.07	72.1049	-170.85	96.1049	-165.66	120.105	-168.42	144.105	-148.98	168.105	-147.72	192.105	-159.03	216.105	-106.02	240.105
																													0.105	-144.99	24.105	-142.35	48.105	-164.01	72.105	-171.78	96.105	-166.08	120.105	-168.21	144.105	-148.95	168.105	-148.11	192.105	-159.03	216.105	-105.84	240.105
																													0.10511	-144.84	24.1051	-142.59	48.1051	-164.01	72.1051	-171.15	96.1051	-165.75	120.105	-167.91	144.105	-148.92	168.105	-146.88	192.105	-158.67	216.105	-106.56	240.105
																													0.10522	-144.87	24.1052	-142.5	48.1052	-164.07	72.1052	-170.88	96.1052	-165.18	120.105	-167.7	144.105	-148.56	168.105	-147.69	192.105	-158.46	216.105	-106.26	240.105
																													0.10533	-144.93	24.1053	-142.89	48.1053	-163.32	72.1053	-171.09	96.1053	-164.94	120.105	-168	144.105	-148.68	168.105	-147.54	192.105	-158.49	216.105	-106.14	240.105
																													0.10544	-144.81	24.1054	-143.34	48.1054	-163.2	72.1054	-171	96.1054	-165.06	120.105	-167.46	144.105	-148.5	168.105	-147.24	192.105	-159	216.105	-106.2	240.105
																													0.10556	-144.87	24.1056	-143.46	48.1056	-163.77	72.1056	-170.94	96.1056	-165.63	120.106	-167.64	144.106	-148.5	168.106	-146.85	192.106	-158.64	216.106	-106.02	240.106
																													0.10567	-145.08	24.1057	-143.25	48.1057	-163.38	72.1057	-170.49	96.1057	-165.6	120.106	-167.58	144.106	-148.77	168.106	-146.85	192.106	-158.58	216.106	-105.81	240.106
																													0.10578	-144.66	24.1058	-142.83	48.1058	-162.78	72.1058	-170.46	96.1058	-165.66	120.106	-167.58	144.106	-148.74	168.106	-147.09	192.106	-158.37	216.106	-105.78	240.106
																													0.10589	-144.75	24.1059	-142.65	48.1059	-162.99	72.1059	-170.07	96.1059	-165.66	120.106	-167.28	144.106	-148.65	168.106	-147.36	192.106	-158.37	216.106	-105.63	240.106
																													0.106	-144.72	24.106	-142.86	48.106	-163.62	72.106	-169.86	96.106	-165.54	120.106	-167.37	144.106	-148.56	168.106	-146.58	192.106	-158.79	216.106	-105.75	240.106
																													0.10611	-144.78	24.1061	-142.62	48.1061	-163.74	72.1061	-170.82	96.1061	-165.39	120.106	-167.4	144.106	-148.71	168.106	-148.38	192.106	-158.94	216.106	-105.69	240.106
																													0.10622	-144.72	24.1062	-142.56	48.1062	-163.65	72.1062	-170.34	96.1062	-165.24	120.106	-167.58	144.106	-148.56	168.106	-147.78	192.106	-158.79	216.106	-106.02	240.106
																													0.10633	-144.75	24.1063	-142.62	48.1063	-163.26	72.1063	-173.7	96.1063	-164.94	120.106	-167.85	144.106	-148.23	168.106	-147.72	192.106	-159.12	216.106	-105.78	240.106
																													0.10644	-144.69	24.1064	-142.35	48.1064	-163.26	72.1064	-173.58	96.1064	-165.36	120.106	-167.01	144.106	-148.62	168.106	-146.79	192.106	-158.88	216.106	-105.45	240.106
																													0.10656	-144.81	24.1066	-142.74	48.1066	-163.53	72.1066	-173.4	96.1066	-165.03	120.107	-167.31	144.107	-148.5	168.107	-147	192.107	-158.67	216.107	-105.36	240.107
																													0.10667	-144.78	24.1067	-142.86	48.1067	-163.71	72.1067	-173.43	96.1067	-164.64	120.107	-168.12	144.107	-148.59	168.107	-147.06	192.107	-158.88	216.107	-105.9	240.107
																													0.10678	-144.96	24.1068	-143.1	48.1068	-163.23	72.1068	-173.31	96.1068	-164.76	120.107	-167.94	144.107	-148.47	168.107	-147.27	192.107	-158.79	216.107	-105.81	240.107
																													0.10689	-144.48	24.1069	-142.98	48.1069	-162.84	72.1069	-173.28	96.1069	-164.76	120.107	-167.4	144.107	-148.53	168.107	-146.76	192.107	-158.91	216.107	-105.72	240.107
																													0.107	-144.63	24.107	-143.13	48.107	-163.14	72.107	-172.89	96.107	-164.4	120.107	-167.7	144.107	-148.44	168.107	-146.4	192.107	-158.55	216.107	-105.69	240.107
																													0.10711	-144.24	24.1071	-143.34	48.1071	-162.78	72.1071	-173.31	96.1071	-164.97	120.107	-167.94	144.107	-148.47	168.107	-146.97	192.107	-158.82	216.107	-105.6	240.107
																													0.10722	-144.63	24.1072	-143.22	48.1072	-162.99	72.1072	-173.01	96.1072	-164.82	120.107	-167.34	144.107	-148.05	168.107	-146.46	192.107	-158.82	216.107	-105.27	240.107
																													0.10733	-144.54	24.1073	-143.34	48.1073	-162.57	72.1073	-172.74	96.1073	-165	120.107	-167.55	144.107	-148.08	168.107	-146.37	192.107	-158.76	216.107	-105.24	240.107
																													0.10744	-144.51	24.1074	-143.07	48.1074	-162.21	72.1074	-172.5	96.1074	-165.15	120.107	-167.94	144.107	-147.84	168.107	-146.58	192.107	-158.73	216.107	-105.03	240.107
																													0.10756	-144.63	24.1076	-142.89	48.1076	-162.3	72.1076	-172.83	96.1076	-165.39	120.108	-167.64	144.108	-148.2	168.108	-146.64	192.108	-158.37	216.108	-105.15	240.108
																													0.10767	-144.45	24.1077	-142.71	48.1077	-162.78	72.1077	-173.01	96.1077	-165.3	120.108	-167.82	144.108	-148.17	168.108	-146.64	192.108	-158.43	216.108	-105.06	240.108
																													0.10778	-144.66	24.1078	-142.83	48.1078	-162.54	72.1078	-173.52	96.1078	-164.91	120.108	-167.82	144.108	-148.05	168.108	-146.91	192.108	-158.43	216.108	-104.82	240.108
																													0.10789	-144.57	24.1079	-142.95	48.1079	-162.36	72.1079	-173.16	96.1079	-164.61	120.108	-167.85	144.108	-148.02	168.108	-147.21	192.108	-158.61	216.108	-104.73	240.108
																													0.108	-144.69	24.108	-142.89	48.108	-162.3	72.108	-172.56	96.108	-164.1	120.108	-167.76	144.108	-148.26	168.108	-146.34	192.108	-158.73	216.108	-105	240.108
																													0.10811	-144.54	24.1081	-142.68	48.1081	-162.51	72.1081	-172.77	96.1081	-164.19	120.108	-167.88	144.108	-148.11	168.108	-146.19	192.108	-158.58	216.108	-104.97	240.108
																													0.10822	-144.39	24.1082	-142.65	48.1082	-162.3	72.1082	-173.07	96.1082	-163.8	120.108	-167.91	144.108	-147.99	168.108	-146.76	192.108	-158.58	216.108	-104.58	240.108
																													0.10833	-144.36	24.1083	-142.65	48.1083	-162.72	72.1083	-173.4	96.1083	-163.71	120.108	-167.91	144.108	-147.78	168.108	-146.76	192.108	-158.55	216.108	-104.49	240.108
																													0.10844	-144.51	24.1084	-142.65	48.1084	-162.45	72.1084	-172.8	96.1084	-163.5	120.108	-167.94	144.108	-148.11	168.108	-146.67	192.108	-158.49	216.108	-104.49	240.108
																													0.10856	-144.15	24.1086	-142.38	48.1086	-162.06	72.1086	-173.46	96.1086	-164.46	120.109	-167.49	144.109	-148.02	168.109	-146.61	192.109	-158.28	216.109	-104.25	240.109
																													0.10867	-144.54	24.1087	-142.23	48.1087	-161.7	72.1087	-173.34	96.1087	-164.64	120.109	-167.61	144.109	-148.05	168.109	-147.15	192.109	-158.22	216.109	-103.89	240.109
																													0.10878	-144.72	24.1088	-142.47	48.1088	-161.88	72.1088	-173.01	96.1088	-164.07	120.109	-167.76	144.109	-148.17	168.109	-146.64	192.109	-158.16	216.109	-104.01	240.109
																													0.10889	-144.45	24.1089	-142.68	48.1089	-161.7	72.1089	-172.65	96.1089	-164.1	120.109	-167.91	144.109	-147.78	168.109	-146.37	192.109	-158.73	216.109	-106.05	240.109
																													0.109	-144.3	24.109	-142.23	48.109	-162.54	72.109	-172.29	96.109	-164.4	120.109	-167.4	144.109	-148.14	168.109	-146.28	192.109	-158.73	216.109	-108.3	240.109
																													0.10911	-144.12	24.1091	-142.47	48.1091	-162.66	72.1091	-171.9	96.1091	-164.1	120.109	-167.49	144.109	-148.08	168.109	-145.74	192.109	-158.52	216.109	-108.6	240.109
																													0.10922	-144.48	24.1092	-142.23	48.1092	-162.87	72.1092	-171.96	96.1092	-164.28	120.109	-168.12	144.109	-147.48	168.109	-146.31	192.109	-158.64	216.109	-108.51	240.109
																													0.10933	-143.91	24.1093	-142.14	48.1093	-162.63	72.1093	-172.02	96.1093	-164.28	120.109	-167.49	144.109	-147.69	168.109	-145.5	192.109	-158.64	216.109	-108.45	240.109
																													0.10944	-144.48	24.1094	-142.14	48.1094	-162.39	72.1094	-172.35	96.1094	-163.98	120.109	-167.61	144.109	-147.87	168.109	-146.61	192.109	-158.58	216.109	-108.3	240.109
																													0.10956	-144.39	24.1096	-142.02	48.1096	-162.54	72.1096	-172.32	96.1096	-164.22	120.11	-167.37	144.11	-147.63	168.11	-145.53	192.11	-158.61	216.11	-108.24	240.11
																													0.10967	-144.36	24.1097	-141.84	48.1097	-162.78	72.1097	-172.05	96.1097	-164.31	120.11	-167.67	144.11	-147.63	168.11	-145.86	192.11	-158.64	216.11	-108.03	240.11
																													0.10978	-144.45	24.1098	-141.75	48.1098	-162.36	72.1098	-171.72	96.1098	-164.1	120.11	-166.89	144.11	-148.2	168.11	-146.31	192.11	-158.58	216.11	-107.85	240.11
																													0.10989	-144.15	24.1099	-141.78	48.1099	-162.39	72.1099	-172.41	96.1099	-164.01	120.11	-167.55	144.11	-148.41	168.11	-145.89	192.11	-158.22	216.11	-107.52	240.11
																													0.11	-144.12	24.11	-141.63	48.11	-162.63	72.11	-171.87	96.11	-164.19	120.11	-167.34	144.11	-148.77	168.11	-146.31	192.11	-157.98	216.11	-107.58	240.11
																													0.11011	-144.09	24.1101	-141.57	48.1101	-162.66	72.1101	-171.69	96.1101	-164.28	120.11	-167.28	144.11	-149.01	168.11	-146.07	192.11	-158.13	216.11	-107.46	240.11
																													0.11022	-143.85	24.1102	-141.75	48.1102	-162.27	72.1102	-172.02	96.1102	-163.74	120.11	-167.4	144.11	-148.56	168.11	-145.77	192.11	-158.43	216.11	-107.43	240.11
																													0.11033	-143.94	24.1103	-141.66	48.1103	-162.42	72.1103	-172.47	96.1103	-164.19	120.11	-167.04	144.11	-147.99	168.11	-146.1	192.11	-158.58	216.11	-107.34	240.11
																													0.11044	-144.57	24.1104	-141.84	48.1104	-162.78	72.1104	-172.02	96.1104	-164.31	120.11	-166.77	144.11	-148.56	168.11	-146.58	192.11	-158.4	216.11	-107.16	240.11
																													0.11056	-144.09	24.1106	-142.11	48.1106	-162.75	72.1106	-171.96	96.1106	-164.1	120.111	-167.34	144.111	-148.53	168.111	-147.09	192.111	-158.67	216.111	-107.25	240.111
																													0.11067	-144.18	24.1107	-142.17	48.1107	-162.21	72.1107	-171.45	96.1107	-164.19	120.111	-167.25	144.111	-148.86	168.111	-147.3	192.111	-158.7	216.111	-107.01	240.111
																													0.11078	-144.24	24.1108	-142.08	48.1108	-162.12	72.1108	-171.27	96.1108	-164.07	120.111	-167.19	144.111	-148.62	168.111	-147.09	192.111	-158.76	216.111	-106.74	240.111
																													0.11089	-144.24	24.1109	-142.17	48.1109	-161.79	72.1109	-171.75	96.1109	-164.13	120.111	-167.4	144.111	-148.71	168.111	-147.63	192.111	-158.49	216.111	-106.74	240.111
																													0.111	-144.18	24.111	-141.84	48.111	-161.67	72.111	-173.49	96.111	-164.01	120.111	-167.34	144.111	-148.53	168.111	-146.52	192.111	-158.46	216.111	-107.46	240.111
																													0.11111	-144.06	24.1111	-141.72	48.1111	-161.55	72.1111	-173.37	96.1111	-164.1	120.111	-167.19	144.111	-148.47	168.111	-146.49	192.111	-158.4	216.111	-107.49	240.111
																													0.11122	-144.51	24.1112	-141.93	48.1112	-161.22	72.1112	-172.98	96.1112	-164.43	120.111	-167.46	144.111	-148.11	168.111	-146.22	192.111	-158.4	216.111	-107.31	240.111
																													0.11133	-144.09	24.1113	-142.14	48.1113	-161.61	72.1113	-172.8	96.1113	-164.13	120.111	-167.46	144.111	-148.32	168.111	-146.16	192.111	-158.49	216.111	-107.13	240.111
																													0.11144	-144.33	24.1114	-142.14	48.1114	-161.43	72.1114	-172.23	96.1114	-163.86	120.111	-167.43	144.111	-148.41	168.111	-146.25	192.111	-158.43	216.111	-107.07	240.111
																													0.11156	-143.97	24.1116	-142.23	48.1116	-162.18	72.1116	-172.53	96.1116	-164.16	120.112	-167.46	144.112	-147.99	168.112	-146.25	192.112	-158.37	216.112	-106.86	240.112
																													0.11167	-144.18	24.1117	-142.86	48.1117	-162.06	72.1117	-172.5	96.1117	-164.13	120.112	-167.31	144.112	-148.02	168.112	-145.47	192.112	-158.13	216.112	-106.59	240.112
																													0.11178	-144.33	24.1118	-142.83	48.1118	-162.42	72.1118	-172.2	96.1118	-164.67	120.112	-167.19	144.112	-147.99	168.112	-145.77	192.112	-157.83	216.112	-106.71	240.112
																													0.11189	-143.97	24.1119	-142.38	48.1119	-162.45	72.1119	-171.84	96.1119	-164.13	120.112	-167.19	144.112	-147.9	168.112	-145.89	192.112	-158.04	216.112	-106.56	240.112
																													0.112	-144.03	24.112	-142.56	48.112	-162.3	72.112	-172.08	96.112	-164.16	120.112	-167.07	144.112	-148.11	168.112	-145.38	192.112	-158.25	216.112	-106.5	240.112
																													0.11211	-143.88	24.1121	-142.5	48.1121	-161.73	72.1121	-172.08	96.1121	-163.92	120.112	-167.52	144.112	-148.47	168.112	-146.19	192.112	-158.28	216.112	-106.53	240.112
																													0.11222	-143.88	24.1122	-142.92	48.1122	-161.82	72.1122	-171.78	96.1122	-163.65	120.112	-167.28	144.112	-148.32	168.112	-146.1	192.112	-158.19	216.112	-107.07	240.112
																													0.11233	-143.79	24.1123	-143.01	48.1123	-161.94	72.1123	-171.39	96.1123	-163.59	120.112	-167.46	144.112	-148.23	168.112	-146.25	192.112	-158.34	216.112	-107.01	240.112
																													0.11244	-144.03	24.1124	-142.74	48.1124	-161.79	72.1124	-171.27	96.1124	-163.47	120.112	-167.79	144.112	-147.51	168.112	-146.4	192.112	-158.31	216.112	-106.77	240.112
																													0.11256	-144.18	24.1126	-143.01	48.1126	-161.58	72.1126	-171.27	96.1126	-162.84	120.113	-167.37	144.113	-147.87	168.113	-146.37	192.113	-158.28	216.113	-106.68	240.113
																													0.11267	-144.27	24.1127	-143.01	48.1127	-161.46	72.1127	-171.6	96.1127	-163.5	120.113	-167.52	144.113	-148.02	168.113	-145.83	192.113	-158.25	216.113	-106.56	240.113
																													0.11278	-144.21	24.1128	-142.71	48.1128	-162.12	72.1128	-171.45	96.1128	-163.74	120.113	-167.52	144.113	-148.23	168.113	-145.98	192.113	-158.16	216.113	-106.44	240.113
																													0.11289	-143.91	24.1129	-142.71	48.1129	-162.03	72.1129	-171.36	96.1129	-163.35	120.113	-167.46	144.113	-147.96	168.113	-146.37	192.113	-158.52	216.113	-106.53	240.113
																													0.113	-143.79	24.113	-142.71	48.113	-162.27	72.113	-171.33	96.113	-163.08	120.113	-167.4	144.113	-147.66	168.113	-146.13	192.113	-158.01	216.113	-106.29	240.113
																													0.11311	-143.52	24.1131	-142.59	48.1131	-161.76	72.1131	-170.82	96.1131	-163.29	120.113	-167.85	144.113	-147.48	168.113	-146.73	192.113	-158.25	216.113	-106.14	240.113
																													0.11322	-143.43	24.1132	-142.68	48.1132	-161.82	72.1132	-170.76	96.1132	-163.71	120.113	-167.7	144.113	-147.75	168.113	-146.58	192.113	-158.07	216.113	-106.74	240.113
																													0.11333	-143.82	24.1133	-142.86	48.1133	-162.09	72.1133	-170.52	96.1133	-163.44	120.113	-167.49	144.113	-148.8	168.113	-146.19	192.113	-157.68	216.113	-106.71	240.113
																													0.11344	-143.88	24.1134	-142.44	48.1134	-161.64	72.1134	-170.55	96.1134	-163.17	120.113	-167.4	144.113	-148.65	168.113	-146.34	192.113	-157.65	216.113	-106.56	240.113
																													0.11356	-143.88	24.1136	-142.44	48.1136	-161.64	72.1136	-171.45	96.1136	-163.2	120.114	-167.37	144.114	-148.44	168.114	-145.83	192.114	-157.86	216.114	-106.35	240.114
																													0.11367	-143.76	24.1137	-142.29	48.1137	-161.31	72.1137	-170.82	96.1137	-162.72	120.114	-167.49	144.114	-148.29	168.114	-146.25	192.114	-157.65	216.114	-106.62	240.114
																													0.11378	-143.76	24.1138	-141.93	48.1138	-161.37	72.1138	-170.28	96.1138	-162.57	120.114	-167.31	144.114	-148.29	168.114	-146.1	192.114	-157.92	216.114	-106.74	240.114
																													0.11389	-143.76	24.1139	-142.35	48.1139	-161.52	72.1139	-170.61	96.1139	-162.45	120.114	-167.04	144.114	-148.2	168.114	-145.65	192.114	-158.04	216.114	-106.56	240.114
																													0.114	-143.49	24.114	-142.17	48.114	-161.58	72.114	-170.91	96.114	-163.17	120.114	-166.62	144.114	-148.14	168.114	-145.74	192.114	-157.95	216.114	-106.35	240.114
																													0.11411	-144.18	24.1141	-142.08	48.1141	-161.58	72.1141	-170.85	96.1141	-163.02	120.114	-167.34	144.114	-148.17	168.114	-145.56	192.114	-158.01	216.114	-106.23	240.114
																													0.11422	-143.94	24.1142	-142.05	48.1142	-161.37	72.1142	-170.85	96.1142	-162.42	120.114	-166.86	144.114	-147.84	168.114	-146.04	192.114	-158.1	216.114	-106.38	240.114
																													0.11433	-143.73	24.1143	-141.93	48.1143	-161.49	72.1143	-170.91	96.1143	-162.27	120.114	-166.77	144.114	-147.9	168.114	-146.16	192.114	-158.07	216.114	-106.11	240.114
																													0.11444	-143.64	24.1144	-141.72	48.1144	-161.13	72.1144	-171.12	96.1144	-162.75	120.114	-166.74	144.114	-147.93	168.114	-145.74	192.114	-158.22	216.114	-106.08	240.114
																													0.11456	-143.37	24.1146	-141.96	48.1146	-161.43	72.1146	-170.79	96.1146	-162.84	120.115	-166.89	144.115	-147.96	168.115	-146.73	192.115	-158.07	216.115	-106.29	240.115
																													0.11467	-143.67	24.1147	-142.11	48.1147	-161.7	72.1147	-170.13	96.1147	-162.33	120.115	-167.01	144.115	-148.05	168.115	-146.04	192.115	-157.56	216.115	-106.2	240.115
																													0.11478	-143.34	24.1148	-142.35	48.1148	-161.94	72.1148	-170.37	96.1148	-162.42	120.115	-166.83	144.115	-148.02	168.115	-146.19	192.115	-158.01	216.115	-106.11	240.115
																													0.11489	-143.52	24.1149	-142.41	48.1149	-161.73	72.1149	-170.34	96.1149	-162.66	120.115	-166.86	144.115	-147.9	168.115	-146.28	192.115	-157.95	216.115	-106.17	240.115
																													0.115	-143.94	24.115	-142.32	48.115	-161.73	72.115	-170.52	96.115	-162.3	120.115	-167.1	144.115	-147.99	168.115	-146.16	192.115	-157.47	216.115	-106.41	240.115
																													0.11511	-144	24.1151	-142.26	48.1151	-162.12	72.1151	-170.43	96.1151	-162.36	120.115	-166.86	144.115	-147.72	168.115	-146.79	192.115	-157.47	216.115	-106.47	240.115
																													0.11522	-143.76	24.1152	-142.2	48.1152	-161.73	72.1152	-169.92	96.1152	-162.06	120.115	-167.16	144.115	-148.11	168.115	-146.52	192.115	-157.35	216.115	-107.07	240.115
																													0.11533	-143.85	24.1153	-142.05	48.1153	-161.61	72.1153	-169.92	96.1153	-162	120.115	-166.83	144.115	-147.81	168.115	-146.13	192.115	-157.47	216.115	-106.77	240.115
																													0.11544	-143.76	24.1154	-141.87	48.1154	-161.46	72.1154	-170.04	96.1154	-161.52	120.115	-166.77	144.115	-147.75	168.115	-147.06	192.115	-157.32	216.115	-106.65	240.115
																													0.11556	-143.16	24.1156	-141.72	48.1156	-161.64	72.1156	-169.74	96.1156	-162.09	120.116	-166.68	144.116	-147.9	168.116	-146.79	192.116	-157.17	216.116	-106.44	240.116
																													0.11567	-143.31	24.1157	-141.72	48.1157	-161.37	72.1157	-169.41	96.1157	-161.82	120.116	-167.13	144.116	-148.02	168.116	-147.42	192.116	-157.17	216.116	-106.35	240.116
																													0.11578	-143.46	24.1158	-141.57	48.1158	-161.25	72.1158	-169.14	96.1158	-161.67	120.116	-167.58	144.116	-147.96	168.116	-146.76	192.116	-157.5	216.116	-106.29	240.116
																													0.11589	-143.25	24.1159	-141.63	48.1159	-161.43	72.1159	-169.47	96.1159	-162.09	120.116	-167.34	144.116	-147.87	168.116	-146.34	192.116	-157.86	216.116	-106.38	240.116
																													0.116	-143.67	24.116	-141.66	48.116	-161.49	72.116	-169.26	96.116	-161.7	120.116	-167.46	144.116	-147.87	168.116	-145.83	192.116	-157.26	216.116	-106.32	240.116
																													0.11611	-143.76	24.1161	-141.48	48.1161	-160.86	72.1161	-169.38	96.1161	-161.58	120.116	-167.07	144.116	-147.78	168.116	-146.55	192.116	-157.38	216.116	-106.14	240.116
																													0.11622	-143.61	24.1162	-141.48	48.1162	-160.8	72.1162	-169.41	96.1162	-161.58	120.116	-166.65	144.116	-147.81	168.116	-146.16	192.116	-157.5	216.116	-106.2	240.116
																													0.11633	-143.55	24.1163	-141.66	48.1163	-160.77	72.1163	-169.38	96.1163	-160.29	120.116	-166.86	144.116	-147.87	168.116	-146.49	192.116	-157.35	216.116	-105.99	240.116
																													0.11644	-143.43	24.1164	-141.48	48.1164	-160.77	72.1164	-168.99	96.1164	-165.75	120.116	-166.95	144.116	-147.78	168.116	-146.25	192.116	-157.05	216.116	-106.02	240.116
																													0.11656	-143.25	24.1166	-141.54	48.1166	-160.77	72.1166	-168.96	96.1166	-165.66	120.117	-166.47	144.117	-147.96	168.117	-146.97	192.117	-157.47	216.117	-105.81	240.117
																													0.11667	-143.49	24.1167	-141.6	48.1167	-160.68	72.1167	-169.14	96.1167	-165.27	120.117	-167.16	144.117	-147.84	168.117	-147.15	192.117	-157.59	216.117	-105.6	240.117
																													0.11678	-143.46	24.1168	-141.69	48.1168	-160.62	72.1168	-168.42	96.1168	-165.87	120.117	-166.77	144.117	-147.66	168.117	-146.37	192.117	-157.38	216.117	-105.45	240.117
																													0.11689	-143.61	24.1169	-142.5	48.1169	-160.98	72.1169	-168.39	96.1169	-166.05	120.117	-166.29	144.117	-147.6	168.117	-146.82	192.117	-157.41	216.117	-105.33	240.117
																													0.117	-143.37	24.117	-142.26	48.117	-161.16	72.117	-168.3	96.117	-166.05	120.117	-166.68	144.117	-147.66	168.117	-146.88	192.117	-157.59	216.117	-105.06	240.117
																													0.11711	-143.46	24.1171	-142.5	48.1171	-160.92	72.1171	-168.33	96.1171	-166.11	120.117	-166.92	144.117	-147.87	168.117	-145.95	192.117	-157.74	216.117	-105.24	240.117
																													0.11722	-143.43	24.1172	-142.44	48.1172	-160.44	72.1172	-168	96.1172	-166.35	120.117	-166.83	144.117	-147.81	168.117	-146.61	192.117	-157.68	216.117	-105.39	240.117
																													0.11733	-143.58	24.1173	-142.56	48.1173	-160.05	72.1173	-167.88	96.1173	-166.23	120.117	-166.77	144.117	-147.78	168.117	-146.79	192.117	-157.23	216.117	-105.9	240.117
																													0.11744	-143.49	24.1174	-142.74	48.1174	-160.44	72.1174	-168.06	96.1174	-166.14	120.117	-166.8	144.117	-147.42	168.117	-146.64	192.117	-157.44	216.117	-106.02	240.117
																													0.11756	-143.49	24.1176	-142.44	48.1176	-160.71	72.1176	-167.76	96.1176	-165.87	120.118	-166.71	144.118	-148.32	168.118	-147	192.118	-157.71	216.118	-105.78	240.118
																													0.11767	-143.37	24.1177	-142.41	48.1177	-160.86	72.1177	-167.49	96.1177	-165.75	120.118	-166.68	144.118	-147.84	168.118	-147.12	192.118	-157.98	216.118	-105.54	240.118
																													0.11778	-143.16	24.1178	-142.35	48.1178	-160.86	72.1178	-166.92	96.1178	-165.93	120.118	-166.47	144.118	-147.69	168.118	-146.85	192.118	-157.62	216.118	-105.42	240.118
																													0.11789	-143.55	24.1179	-142.23	48.1179	-160.35	72.1179	-166.71	96.1179	-166.23	120.118	-166.68	144.118	-147.81	168.118	-146.58	192.118	-157.47	216.118	-105.33	240.118
																													0.118	-143.25	24.118	-142.38	48.118	-160.98	72.118	-166.71	96.118	-165.87	120.118	-166.5	144.118	-147.42	168.118	-146.64	192.118	-157.32	216.118	-105.09	240.118
																													0.11811	-143.07	24.1181	-142.47	48.1181	-160.47	72.1181	-167.13	96.1181	-165.57	120.118	-167.19	144.118	-147.12	168.118	-146.19	192.118	-157.53	216.118	-104.97	240.118
																													0.11822	-142.89	24.1182	-142.17	48.1182	-160.26	72.1182	-167.46	96.1182	-165.78	120.118	-167.13	144.118	-147.15	168.118	-146.7	192.118	-157.41	216.118	-104.94	240.118
																													0.11833	-143.25	24.1183	-142.11	48.1183	-160.17	72.1183	-167.19	96.1183	-165.54	120.118	-167.19	144.118	-147.63	168.118	-146.91	192.118	-157.17	216.118	-104.73	240.118
																													0.11844	-142.74	24.1184	-142.35	48.1184	-160.23	72.1184	-166.68	96.1184	-165.6	120.118	-166.62	144.118	-147.42	168.118	-147.45	192.118	-157.02	216.118	-104.58	240.118
																													0.11856	-143.01	24.1186	-142.11	48.1186	-160.02	72.1186	-166.59	96.1186	-165.93	120.119	-166.77	144.119	-147.51	168.119	-147.3	192.119	-157.32	216.119	-104.67	240.119
																													0.11867	-143.25	24.1187	-141.75	48.1187	-160.23	72.1187	-167.28	96.1187	-165.66	120.119	-166.92	144.119	-147.42	168.119	-146.88	192.119	-157.11	216.119	-104.52	240.119
																													0.11878	-142.77	24.1188	-142.05	48.1188	-159.99	72.1188	-167.28	96.1188	-165.96	120.119	-166.8	144.119	-147.54	168.119	-147.15	192.119	-157.41	216.119	-104.49	240.119
																													0.11889	-143.31	24.1189	-141.81	48.1189	-159.84	72.1189	-167.1	96.1189	-167.28	120.119	-166.86	144.119	-147.78	168.119	-147.48	192.119	-157.17	216.119	-104.31	240.119
																													0.119	-143.22	24.119	-141.69	48.119	-160.62	72.119	-166.86	96.119	-167.16	120.119	-166.95	144.119	-147.36	168.119	-146.55	192.119	-157.29	216.119	-104.55	240.119
																													0.11911	-142.8	24.1191	-141.54	48.1191	-160.62	72.1191	-167.22	96.1191	-167.22	120.119	-167.01	144.119	-147.63	168.119	-146.55	192.119	-157.29	216.119	-104.85	240.119
																													0.11922	-143.49	24.1192	-141.54	48.1192	-160.5	72.1192	-167.19	96.1192	-167.04	120.119	-166.86	144.119	-147.84	168.119	-146.79	192.119	-156.93	216.119	-105.33	240.119
																													0.11933	-143.49	24.1193	-141.81	48.1193	-160.2	72.1193	-166.41	96.1193	-167.13	120.119	-166.35	144.119	-147.24	168.119	-146.16	192.119	-157.17	216.119	-105.12	240.119
																													0.11944	-143.4	24.1194	-141.9	48.1194	-160.08	72.1194	-166.2	96.1194	-167.28	120.119	-166.77	144.119	-147.39	168.119	-146.31	192.119	-157.29	216.119	-105.48	240.119
																													0.11956	-143.37	24.1196	-141.72	48.1196	-160.26	72.1196	-166.26	96.1196	-167.07	120.12	-166.71	144.12	-147.42	168.12	-146.16	192.12	-157.11	216.12	-105.3	240.12
																													0.11967	-143.76	24.1197	-141.84	48.1197	-160.44	72.1197	-166.2	96.1197	-167.31	120.12	-166.74	144.12	-147.6	168.12	-145.8	192.12	-156.96	216.12	-105.21	240.12
																													0.11978	-143.55	24.1198	-141.51	48.1198	-160.29	72.1198	-165.96	96.1198	-167.31	120.12	-166.86	144.12	-147.33	168.12	-146.1	192.12	-157.05	216.12	-105.21	240.12
																													0.11989	-143.31	24.1199	-141.75	48.1199	-159.69	72.1199	-165.78	96.1199	-167.04	120.12	-166.5	144.12	-147.42	168.12	-145.56	192.12	-157.2	216.12	-105	240.12
																													0.12	-143.31	24.12	-141.93	48.12	-159.39	72.12	-165.57	96.12	-166.83	120.12	-165.84	144.12	-147.24	168.12	-145.23	192.12	-157.11	216.12	-104.82	240.12
																													0.12011	-143.13	24.1201	-141.84	48.1201	-159.21	72.1201	-165.78	96.1201	-166.95	120.12	-166.53	144.12	-147.48	168.12	-144.93	192.12	-156.9	216.12	-104.73	240.12
																													0.12022	-143.13	24.1202	-141.72	48.1202	-159.36	72.1202	-165.3	96.1202	-166.71	120.12	-166.26	144.12	-147.12	168.12	-145.05	192.12	-156.78	216.12	-104.52	240.12
																													0.12033	-143.49	24.1203	-141.9	48.1203	-159.18	72.1203	-165.3	96.1203	-166.89	120.12	-166.38	144.12	-146.94	168.12	-145.38	192.12	-156.99	216.12	-104.34	240.12
																													0.12044	-143.37	24.1204	-141.87	48.1204	-159.36	72.1204	-165.66	96.1204	-166.8	120.12	-166.5	144.12	-147.42	168.12	-145.53	192.12	-157.2	216.12	-104.49	240.12
																													0.12056	-143.58	24.1206	-141.87	48.1206	-159.42	72.1206	-165.63	96.1206	-166.68	120.121	-165.93	144.121	-147.36	168.121	-145.92	192.121	-157.2	216.121	-104.46	240.121
																													0.12067	-143.4	24.1207	-141.84	48.1207	-159.33	72.1207	-165.33	96.1207	-166.74	120.121	-166.53	144.121	-147.3	168.121	-144.57	192.121	-156.93	216.121	-104.73	240.121
																													0.12078	-143.22	24.1208	-141.93	48.1208	-159.06	72.1208	-165.36	96.1208	-166.83	120.121	-166.65	144.121	-147.15	168.121	-144.93	192.121	-156.99	216.121	-104.52	240.121
																													0.12089	-143.31	24.1209	-142.2	48.1209	-158.61	72.1209	-164.91	96.1209	-166.65	120.121	-166.23	144.121	-147.03	168.121	-144.93	192.121	-156.87	216.121	-104.61	240.121
																													0.121	-142.89	24.121	-141.69	48.121	-158.64	72.121	-165.03	96.121	-166.92	120.121	-165.96	144.121	-147.06	168.121	-145.02	192.121	-156.9	216.121	-104.52	240.121
																													0.12111	-142.68	24.1211	-141.66	48.1211	-158.46	72.1211	-164.52	96.1211	-166.92	120.121	-166.5	144.121	-147.48	168.121	-145.38	192.121	-157.05	216.121	-104.4	240.121
																													0.12122	-142.86	24.1212	-141.96	48.1212	-158.64	72.1212	-165.24	96.1212	-166.95	120.121	-165.96	144.121	-147.21	168.121	-145.32	192.121	-156.72	216.121	-104.85	240.121
																													0.12133	-142.92	24.1213	-141.66	48.1213	-158.7	72.1213	-165.09	96.1213	-166.98	120.121	-167.19	144.121	-147.09	168.121	-144.69	192.121	-156.81	216.121	-104.85	240.121
																													0.12144	-142.83	24.1214	-141.6	48.1214	-158.82	72.1214	-164.79	96.1214	-166.8	120.121	-166.53	144.121	-147.15	168.121	-144.27	192.121	-156.9	216.121	-104.61	240.121
																													0.12156	-143.1	24.1216	-141.6	48.1216	-158.91	72.1216	-164.85	96.1216	-166.35	120.122	-166.83	144.122	-147.39	168.122	-145.32	192.122	-156.93	216.122	-104.61	240.122
																													0.12167	-142.95	24.1217	-141.45	48.1217	-158.82	72.1217	-165.06	96.1217	-166.86	120.122	-166.8	144.122	-147.15	168.122	-145.71	192.122	-157.08	216.122	-104.22	240.122
																													0.12178	-142.71	24.1218	-141.57	48.1218	-158.34	72.1218	-164.73	96.1218	-166.83	120.122	-166.98	144.122	-147.18	168.122	-146.31	192.122	-156.87	216.122	-104.07	240.122
																													0.12189	-142.83	24.1219	-141.6	48.1219	-158.52	72.1219	-164.64	96.1219	-166.74	120.122	-167.07	144.122	-147.03	168.122	-145.53	192.122	-156.93	216.122	-104.01	240.122
																													0.122	-142.8	24.122	-141.6	48.122	-158.34	72.122	-164.88	96.122	-166.65	120.122	-167.07	144.122	-147.21	168.122	-145.44	192.122	-156.57	216.122	-103.92	240.122
																													0.12211	-142.8	24.1221	-141.48	48.1221	-158.91	72.1221	-164.7	96.1221	-166.5	120.122	-166.8	144.122	-147.24	168.122	-145.62	192.122	-156.45	216.122	-103.62	240.122
																													0.12222	-143.25	24.1222	-141.84	48.1222	-158.58	72.1222	-163.98	96.1222	-166.95	120.122	-167.1	144.122	-147.3	168.122	-145.92	192.122	-156.69	216.122	-103.44	240.122
																													0.12233	-143.04	24.1223	-141.96	48.1223	-158.73	72.1223	-164.37	96.1223	-166.68	120.122	-166.71	144.122	-147.24	168.122	-145.95	192.122	-156.63	216.122	-103.59	240.122
																													0.12244	-142.77	24.1224	-141.9	48.1224	-158.82	72.1224	-164.43	96.1224	-166.38	120.122	-166.86	144.122	-146.79	168.122	-146.04	192.122	-156.51	216.122	-103.62	240.122
																													0.12256	-143.01	24.1226	-141.99	48.1226	-158.52	72.1226	-164.46	96.1226	-166.8	120.123	-166.74	144.123	-146.73	168.123	-145.44	192.123	-156.42	216.123	-103.5	240.123
																													0.12267	-143.04	24.1227	-142.08	48.1227	-158.67	72.1227	-163.89	96.1227	-166.56	120.123	-166.5	144.123	-146.67	168.123	-145.92	192.123	-156.78	216.123	-103.32	240.123
																													0.12278	-143.07	24.1228	-142.05	48.1228	-158.49	72.1228	-164.1	96.1228	-166.41	120.123	-165.93	144.123	-146.58	168.123	-145.92	192.123	-156.6	216.123	-103.23	240.123
																													0.12289	-143.04	24.1229	-141.96	48.1229	-158.4	72.1229	-163.74	96.1229	-166.38	120.123	-166.8	144.123	-146.55	168.123	-145.29	192.123	-156.72	216.123	-103.02	240.123
																													0.123	-142.8	24.123	-141.9	48.123	-158.25	72.123	-164.4	96.123	-166.74	120.123	-166.68	144.123	-146.76	168.123	-145.53	192.123	-157.02	216.123	-103.14	240.123
																													0.12311	-142.86	24.1231	-142.02	48.1231	-159.12	72.1231	-164.64	96.1231	-166.53	120.123	-165.57	144.123	-146.64	168.123	-145.38	192.123	-156.63	216.123	-103.02	240.123
																													0.12322	-142.44	24.1232	-142.11	48.1232	-159.18	72.1232	-164.25	96.1232	-166.65	120.123	-166.38	144.123	-146.67	168.123	-146.22	192.123	-156.75	216.123	-102.87	240.123
																													0.12333	-142.65	24.1233	-142.05	48.1233	-158.85	72.1233	-163.89	96.1233	-166.92	120.123	-166.59	144.123	-147.06	168.123	-145.8	192.123	-156.84	216.123	-102.66	240.123
																													0.12344	-142.74	24.1234	-142.08	48.1234	-158.91	72.1234	-167.43	96.1234	-166.68	120.123	-166.29	144.123	-146.58	168.123	-145.95	192.123	-156.57	216.123	-102.66	240.123
																													0.12356	-143.01	24.1236	-142.11	48.1236	-158.82	72.1236	-170.43	96.1236	-166.8	120.124	-166.05	144.124	-147	168.124	-145.56	192.124	-156.33	216.124	-103.29	240.124
																													0.12367	-142.62	24.1237	-142.11	48.1237	-158.61	72.1237	-170.49	96.1237	-166.35	120.124	-166.32	144.124	-146.85	168.124	-145.11	192.124	-156.72	216.124	-102.96	240.124
																													0.12378	-142.68	24.1238	-141.99	48.1238	-158.4	72.1238	-170.55	96.1238	-165.93	120.124	-166.56	144.124	-146.43	168.124	-144.87	192.124	-156.39	216.124	-103.62	240.124
																													0.12389	-142.71	24.1239	-141.87	48.1239	-158.07	72.1239	-170.34	96.1239	-166.29	120.124	-166.68	144.124	-146.55	168.124	-144.27	192.124	-156.78	216.124	-107.01	240.124
																													0.124	-142.62	24.124	-142.08	48.124	-158.04	72.124	-170.76	96.124	-166.05	120.124	-166.38	144.124	-146.49	168.124	-144.03	192.124	-156.75	216.124	-106.95	240.124
																													0.12411	-142.77	24.1241	-142.23	48.1241	-158.46	72.1241	-171	96.1241	-165.69	120.124	-166.47	144.124	-146.4	168.124	-143.85	192.124	-156.78	216.124	-106.95	240.124
																													0.12422	-142.38	24.1242	-142.29	48.1242	-158.28	72.1242	-170.76	96.1242	-165.9	120.124	-166.29	144.124	-146.34	168.124	-144.48	192.124	-157.26	216.124	-106.95	240.124
																													0.12433	-142.41	24.1243	-142.14	48.1243	-157.98	72.1243	-173.97	96.1243	-166.47	120.124	-166.65	144.124	-146.76	168.124	-144.36	192.124	-156.96	216.124	-106.83	240.124
																													0.12444	-142.62	24.1244	-142.11	48.1244	-158.46	72.1244	-174.03	96.1244	-166.56	120.124	-166.5	144.124	-146.67	168.124	-144.27	192.124	-156.81	216.124	-106.77	240.124
																													0.12456	-142.86	24.1246	-142.02	48.1246	-159.18	72.1246	-173.46	96.1246	-166.92	120.125	-166.53	144.125	-146.34	168.125	-144.51	192.125	-157.05	216.125	-106.53	240.125
																													0.12467	-142.83	24.1247	-141.93	48.1247	-158.55	72.1247	-173.37	96.1247	-166.89	120.125	-166.5	144.125	-146.19	168.125	-144.3	192.125	-156.81	216.125	-106.71	240.125
																													0.12478	-142.65	24.1248	-141.81	48.1248	-158.22	72.1248	-172.89	96.1248	-167.13	120.125	-166.35	144.125	-146.19	168.125	-144.81	192.125	-156.75	216.125	-106.56	240.125
																													0.12489	-142.68	24.1249	-141.51	48.1249	-158.34	72.1249	-172.65	96.1249	-166.8	120.125	-167.34	144.125	-146.28	168.125	-144.48	192.125	-156.96	216.125	-106.53	240.125
																													0.125	-142.74	24.125	-141.51	48.125	-158.73	72.125	-172.29	96.125	-166.68	120.125	-166.86	144.125	-145.89	168.125	-144.93	192.125	-157.2	216.125	-106.41	240.125
																													0.12511	-142.59	24.1251	-141.75	48.1251	-158.7	72.1251	-172.65	96.1251	-166.83	120.125	-166.83	144.125	-146.88	168.125	-144.54	192.125	-156.84	216.125	-105.99	240.125
																													0.12522	-142.65	24.1252	-142.08	48.1252	-158.85	72.1252	-172.17	96.1252	-167.1	120.125	-166.53	144.125	-146.58	168.125	-144.24	192.125	-156.84	216.125	-105.78	240.125
																													0.12533	-142.71	24.1253	-141.99	48.1253	-158.7	72.1253	-171.87	96.1253	-166.74	120.125	-166.41	144.125	-146.67	168.125	-144.51	192.125	-156.87	216.125	-105.99	240.125
																													0.12544	-142.44	24.1254	-141.69	48.1254	-158.7	72.1254	-171.99	96.1254	-166.89	120.125	-166.86	144.125	-146.49	168.125	-144.6	192.125	-157.05	216.125	-105.96	240.125
																													0.12556	-142.44	24.1256	-141.99	48.1256	-159.39	72.1256	-171.93	96.1256	-166.68	120.126	-166.26	144.126	-146.58	168.126	-144.18	192.126	-156.87	216.126	-105.93	240.126
																													0.12567	-142.23	24.1257	-141.78	48.1257	-159.12	72.1257	-171.75	96.1257	-166.65	120.126	-166.59	144.126	-146.46	168.126	-144.03	192.126	-156.72	216.126	-106.5	240.126
																													0.12578	-142.47	24.1258	-141.81	48.1258	-158.64	72.1258	-171.75	96.1258	-166.29	120.126	-166.26	144.126	-146.61	168.126	-144.09	192.126	-156.9	216.126	-106.62	240.126
																													0.12589	-142.41	24.1259	-141.84	48.1259	-158.76	72.1259	-171.84	96.1259	-166.35	120.126	-166.59	144.126	-146.28	168.126	-143.97	192.126	-156.66	216.126	-106.23	240.126
																													0.126	-142.56	24.126	-141.66	48.126	-159.06	72.126	-171.87	96.126	-165.54	120.126	-166.38	144.126	-146.22	168.126	-144.21	192.126	-156.21	216.126	-106.11	240.126
																													0.12611	-142.29	24.1261	-141.66	48.1261	-158.61	72.1261	-171.84	96.1261	-165.99	120.126	-166.41	144.126	-146.22	168.126	-144.45	192.126	-156.54	216.126	-106.2	240.126
																													0.12622	-141.96	24.1262	-141.63	48.1262	-158.82	72.1262	-171.36	96.1262	-165.78	120.126	-166.11	144.126	-145.83	168.126	-144.42	192.126	-157.05	216.126	-106.17	240.126
																													0.12633	-142.44	24.1263	-141.6	48.1263	-158.94	72.1263	-171.3	96.1263	-165.87	120.126	-166.5	144.126	-146.67	168.126	-144.9	192.126	-156.57	216.126	-106.23	240.126
																													0.12644	-142.56	24.1264	-141.42	48.1264	-158.61	72.1264	-171.69	96.1264	-165.42	120.126	-166.17	144.126	-146.79	168.126	-143.58	192.126	-156.54	216.126	-106.08	240.126
																													0.12656	-142.38	24.1266	-141.81	48.1266	-158.4	72.1266	-171.57	96.1266	-165.51	120.127	-166.29	144.127	-146.7	168.127	-143.91	192.127	-156.36	216.127	-106.02	240.127
																													0.12667	-142.11	24.1267	-141.93	48.1267	-158.19	72.1267	-171.42	96.1267	-165.51	120.127	-165.78	144.127	-146.49	168.127	-144.36	192.127	-156.3	216.127	-106.17	240.127
																													0.12678	-142.41	24.1268	-142.35	48.1268	-157.68	72.1268	-171.39	96.1268	-165.3	120.127	-165.66	144.127	-146.91	168.127	-144.51	192.127	-156.63	216.127	-106.05	240.127
																													0.12689	-142.23	24.1269	-142.26	48.1269	-158.1	72.1269	-171	96.1269	-165.21	120.127	-165.84	144.127	-146.73	168.127	-143.7	192.127	-156.57	216.127	-105.99	240.127
																													0.127	-142.35	24.127	-142.5	48.127	-158.19	72.127	-171.51	96.127	-165.27	120.127	-166.41	144.127	-147.21	168.127	-143.49	192.127	-156.3	216.127	-105.75	240.127
																													0.12711	-142.2	24.1271	-142.17	48.1271	-157.89	72.1271	-171.24	96.1271	-165.78	120.127	-165.93	144.127	-146.7	168.127	-144.33	192.127	-156.18	216.127	-105.6	240.127
																													0.12722	-142.56	24.1272	-142.41	48.1272	-158.01	72.1272	-170.88	96.1272	-165.75	120.127	-165.99	144.127	-146.4	168.127	-143.67	192.127	-156.27	216.127	-105.78	240.127
																													0.12733	-142.53	24.1273	-142.35	48.1273	-158.61	72.1273	-170.67	96.1273	-166.05	120.127	-166.2	144.127	-146.13	168.127	-144.18	192.127	-156.42	216.127	-105.39	240.127
																													0.12744	-142.29	24.1274	-142.08	48.1274	-158.19	72.1274	-170.13	96.1274	-165.84	120.127	-166.29	144.127	-145.92	168.127	-144.24	192.127	-156.24	216.127	-105.57	240.127
																													0.12756	-141.84	24.1276	-141.93	48.1276	-157.86	72.1276	-170.85	96.1276	-165.69	120.128	-166.8	144.128	-146.25	168.128	-144.09	192.128	-156.18	216.128	-105.6	240.128
																													0.12767	-142.02	24.1277	-141.72	48.1277	-157.95	72.1277	-170.88	96.1277	-165.69	120.128	-166.41	144.128	-146.1	168.128	-144.18	192.128	-156.3	216.128	-105.36	240.128
																													0.12778	-142.2	24.1278	-142.14	48.1278	-158.01	72.1278	-170.58	96.1278	-165.93	120.128	-166.47	144.128	-145.95	168.128	-144.03	192.128	-156.27	216.128	-105.96	240.128
																													0.12789	-141.84	24.1279	-142.17	48.1279	-158.25	72.1279	-170.28	96.1279	-166.35	120.128	-166.59	144.128	-146.04	168.128	-143.61	192.128	-156.3	216.128	-105.81	240.128
																													0.128	-142.29	24.128	-142.14	48.128	-158.28	72.128	-170.97	96.128	-166.29	120.128	-166.62	144.128	-145.89	168.128	-144.09	192.128	-155.79	216.128	-105.66	240.128
																													0.12811	-142.41	24.1281	-142.02	48.1281	-158.37	72.1281	-170.82	96.1281	-166.08	120.128	-166.62	144.128	-145.92	168.128	-144.18	192.128	-156.09	216.128	-105.48	240.128
																													0.12822	-142.56	24.1282	-142.05	48.1282	-158.7	72.1282	-171.51	96.1282	-166.05	120.128	-166.08	144.128	-146.1	168.128	-144.3	192.128	-156.15	216.128	-105.36	240.128
																													0.12833	-142.35	24.1283	-141.81	48.1283	-158.64	72.1283	-172.41	96.1283	-165.99	120.128	-166.56	144.128	-146.28	168.128	-143.85	192.128	-155.97	216.128	-105.12	240.128
																													0.12844	-142.29	24.1284	-141.84	48.1284	-158.01	72.1284	-172.56	96.1284	-165.87	120.128	-166.44	144.128	-145.83	168.128	-144.18	192.128	-156.18	216.128	-104.85	240.128
																													0.12856	-142.14	24.1286	-141.54	48.1286	-157.62	72.1286	-172.38	96.1286	-165.99	120.129	-166.38	144.129	-145.89	168.129	-144.21	192.129	-156.12	216.129	-104.76	240.129
																													0.12867	-142.14	24.1287	-141.54	48.1287	-157.77	72.1287	-171.54	96.1287	-166.26	120.129	-166.56	144.129	-146.04	168.129	-144	192.129	-156.21	216.129	-104.79	240.129
																													0.12878	-142.29	24.1288	-141.75	48.1288	-157.62	72.1288	-171.78	96.1288	-165.96	120.129	-166.29	144.129	-145.86	168.129	-143.7	192.129	-156.12	216.129	-104.91	240.129
																													0.12889	-142.05	24.1289	-141.99	48.1289	-157.89	72.1289	-171.69	96.1289	-165.84	120.129	-166.38	144.129	-145.89	168.129	-144.09	192.129	-155.88	216.129	-104.73	240.129
																													0.129	-141.36	24.129	-141.81	48.129	-157.98	72.129	-171.63	96.129	-166.23	120.129	-166.23	144.129	-146.13	168.129	-144.03	192.129	-156.06	216.129	-104.55	240.129
																													0.12911	-141.81	24.1291	-141.51	48.1291	-157.92	72.1291	-172.11	96.1291	-166.89	120.129	-166.44	144.129	-145.74	168.129	-142.83	192.129	-156.18	216.129	-104.58	240.129
																													0.12922	-142.05	24.1292	-141.63	48.1292	-157.62	72.1292	-171.87	96.1292	-166.89	120.129	-166.44	144.129	-146.04	168.129	-143.31	192.129	-155.94	216.129	-105	240.129
																													0.12933	-141.99	24.1293	-141.72	48.1293	-157.56	72.1293	-171.69	96.1293	-166.41	120.129	-166.41	144.129	-146.04	168.129	-143.76	192.129	-156.06	216.129	-104.85	240.129
																													0.12944	-141.69	24.1294	-141.75	48.1294	-158.34	72.1294	-172.41	96.1294	-166.77	120.129	-166.59	144.129	-146.34	168.129	-143.97	192.129	-155.79	216.129	-104.7	240.129
																													0.12956	-141.96	24.1296	-141.42	48.1296	-158.01	72.1296	-172.92	96.1296	-167.19	120.13	-165.9	144.13	-146.22	168.13	-144.3	192.13	-155.97	216.13	-104.58	240.13
																													0.12967	-141.84	24.1297	-141.45	48.1297	-157.59	72.1297	-172.38	96.1297	-166.8	120.13	-166.2	144.13	-146.01	168.13	-143.46	192.13	-155.61	216.13	-104.4	240.13
																													0.12978	-141.84	24.1298	-141.78	48.1298	-157.59	72.1298	-172.35	96.1298	-166.5	120.13	-166.26	144.13	-146.58	168.13	-143.64	192.13	-155.4	216.13	-104.52	240.13
																													0.12989	-141.96	24.1299	-141.84	48.1299	-157.74	72.1299	-173.01	96.1299	-166.29	120.13	-166.29	144.13	-146.64	168.13	-144.42	192.13	-155.58	216.13	-104.49	240.13
																													0.13	-141.72	24.13	-141.81	48.13	-157.38	72.13	-173.31	96.13	-165.84	120.13	-166.38	144.13	-146.37	168.13	-144	192.13	-155.97	216.13	-105.06	240.13
																													0.13011	-142.26	24.1301	-141.72	48.1301	-157.38	72.1301	-173.49	96.1301	-166.41	120.13	-166.05	144.13	-146.4	168.13	-143.64	192.13	-155.4	216.13	-104.88	240.13
																													0.13022	-142.26	24.1302	-141.72	48.1302	-157.56	72.1302	-172.47	96.1302	-166.44	120.13	-166.38	144.13	-146.46	168.13	-143.7	192.13	-155.28	216.13	-104.88	240.13
																													0.13033	-142.08	24.1303	-141.42	48.1303	-157.14	72.1303	-171.78	96.1303	-166.32	120.13	-165.87	144.13	-146.4	168.13	-143.79	192.13	-155.34	216.13	-104.64	240.13
																													0.13044	-141.81	24.1304	-141.27	48.1304	-156.75	72.1304	-171.87	96.1304	-166.14	120.13	-166.05	144.13	-146.28	168.13	-144.24	192.13	-156.03	216.13	-105.09	240.13
																													0.13056	-141.9	24.1306	-141.09	48.1306	-156.48	72.1306	-171.99	96.1306	-166.2	120.131	-166.29	144.131	-146.31	168.131	-143.79	192.131	-155.79	216.131	-105.09	240.131
																													0.13067	-141.84	24.1307	-141.48	48.1307	-156.81	72.1307	-172.2	96.1307	-166.41	120.131	-165.78	144.131	-146.46	168.131	-144	192.131	-156.12	216.131	-105	240.131
																													0.13078	-141.72	24.1308	-141.39	48.1308	-156.84	72.1308	-172.08	96.1308	-166.38	120.131	-166.26	144.131	-146.13	168.131	-143.76	192.131	-156.24	216.131	-104.88	240.131
																													0.13089	-141.75	24.1309	-141.57	48.1309	-155.88	72.1309	-171.9	96.1309	-166.98	120.131	-165.66	144.131	-146.4	168.131	-143.58	192.131	-155.52	216.131	-104.97	240.131
																													0.131	-141.75	24.131	-141.45	48.131	-155.13	72.131	-171.51	96.131	-166.68	120.131	-166.35	144.131	-145.77	168.131	-143.49	192.131	-156.09	216.131	-105.36	240.131
																													0.13111	-141.72	24.1311	-141.42	48.1311	-154.86	72.1311	-171.63	96.1311	-166.2	120.131	-166.29	144.131	-146.07	168.131	-143.34	192.131	-156.33	216.131	-105.06	240.131
																													0.13122	-141.42	24.1312	-141.54	48.1312	-154.95	72.1312	-171.84	96.1312	-166.2	120.131	-165.57	144.131	-145.95	168.131	-143.91	192.131	-156.21	216.131	-104.97	240.131
																													0.13133	-141.24	24.1313	-141.57	48.1313	-154.86	72.1313	-171.84	96.1313	-165.93	120.131	-166.5	144.131	-146.04	168.131	-143.97	192.131	-156	216.131	-104.85	240.131
																													0.13144	-141.33	24.1314	-141.45	48.1314	-154.11	72.1314	-172.05	96.1314	-166.26	120.131	-166.2	144.131	-145.95	168.131	-143.97	192.131	-156.3	216.131	-104.82	240.131
																													0.13156	-141.78	24.1316	-141.12	48.1316	-160.95	72.1316	-172.5	96.1316	-166.05	120.132	-166.17	144.132	-145.71	168.132	-144.93	192.132	-156.3	216.132	-104.64	240.132
																													0.13167	-141.69	24.1317	-140.91	48.1317	-160.92	72.1317	-172.68	96.1317	-166.11	120.132	-166.41	144.132	-145.68	168.132	-145.38	192.132	-155.76	216.132	-104.49	240.132
																													0.13178	-141.75	24.1318	-140.85	48.1318	-160.92	72.1318	-172.32	96.1318	-165.99	120.132	-165.87	144.132	-145.8	168.132	-144.42	192.132	-155.34	216.132	-104.55	240.132
																													0.13189	-141.48	24.1319	-141.18	48.1319	-160.71	72.1319	-172.08	96.1319	-166.17	120.132	-165.51	144.132	-145.26	168.132	-145.41	192.132	-155.52	216.132	-105.15	240.132
																													0.132	-141.75	24.132	-141	48.132	-160.71	72.132	-171.78	96.132	-165.99	120.132	-165.9	144.132	-145.65	168.132	-145.05	192.132	-155.82	216.132	-104.91	240.132
																													0.13211	-141.36	24.1321	-141.3	48.1321	-160.38	72.1321	-171.75	96.1321	-165.27	120.132	-165.45	144.132	-146.07	168.132	-144.9	192.132	-155.67	216.132	-104.94	240.132
																													0.13222	-141.72	24.1322	-141.24	48.1322	-160.86	72.1322	-171.84	96.1322	-165.3	120.132	-165.75	144.132	-146.04	168.132	-144.63	192.132	-156.42	216.132	-105.27	240.132
																													0.13233	-141.63	24.1323	-141	48.1323	-160.95	72.1323	-171.87	96.1323	-165.54	120.132	-165.84	144.132	-146.07	168.132	-146.19	192.132	-156.21	216.132	-105.33	240.132
																													0.13244	-141.63	24.1324	-141.15	48.1324	-160.68	72.1324	-171.54	96.1324	-165.84	120.132	-166.26	144.132	-146.16	168.132	-145.11	192.132	-155.97	216.132	-105.33	240.132
																													0.13256	-141.66	24.1326	-141.18	48.1326	-160.71	72.1326	-171.06	96.1326	-165.84	120.133	-165.75	144.133	-145.86	168.133	-145.23	192.133	-155.82	216.133	-105.03	240.133
																													0.13267	-141.27	24.1327	-141.33	48.1327	-160.53	72.1327	-170.97	96.1327	-165.84	120.133	-165.99	144.133	-145.56	168.133	-145.86	192.133	-155.73	216.133	-105	240.133
																													0.13278	-141.78	24.1328	-141.21	48.1328	-160.65	72.1328	-170.91	96.1328	-165.57	120.133	-166.05	144.133	-145.83	168.133	-144.51	192.133	-155.79	216.133	-105	240.133
																													0.13289	-141.48	24.1329	-141.57	48.1329	-161.01	72.1329	-170.67	96.1329	-165.84	120.133	-165.93	144.133	-145.98	168.133	-145.08	192.133	-155.82	216.133	-104.88	240.133
																													0.133	-141.54	24.133	-141.54	48.133	-160.68	72.133	-170.52	96.133	-165.57	120.133	-165.9	144.133	-146.1	168.133	-144.57	192.133	-156.09	216.133	-104.61	240.133
																													0.13311	-141.54	24.1331	-141.51	48.1331	-160.08	72.1331	-170.52	96.1331	-165.36	120.133	-166.08	144.133	-146.19	168.133	-144.48	192.133	-155.67	216.133	-104.64	240.133
																													0.13322	-141.72	24.1332	-141.57	48.1332	-160.77	72.1332	-170.85	96.1332	-165.63	120.133	-165.78	144.133	-146.13	168.133	-144.36	192.133	-155.76	216.133	-104.79	240.133
																													0.13333	-141.42	24.1333	-141.36	48.1333	-160.44	72.1333	-170.37	96.1333	-165.54	120.133	-165.81	144.133	-146.16	168.133	-144.36	192.133	-155.73	216.133	-104.43	240.133
																													0.13344	-141.6	24.1334	-141.3	48.1334	-160.47	72.1334	-169.98	96.1334	-165.75	120.133	-165.57	144.133	-146.22	168.133	-143.7	192.133	-155.91	216.133	-104.67	240.133
																													0.13356	-141.75	24.1336	-141.69	48.1336	-160.59	72.1336	-169.98	96.1336	-165.51	120.134	-165.42	144.134	-146.01	168.134	-143.97	192.134	-155.85	216.134	-104.55	240.134
																													0.13367	-141.45	24.1337	-141.75	48.1337	-160.71	72.1337	-170.19	96.1337	-165.87	120.134	-165.81	144.134	-145.98	168.134	-144.3	192.134	-155.85	216.134	-104.37	240.134
																													0.13378	-142.32	24.1338	-141.6	48.1338	-160.53	72.1338	-170.37	96.1338	-165.81	120.134	-165.78	144.134	-145.71	168.134	-143.43	192.134	-155.52	216.134	-104.31	240.134
																													0.13389	-142.59	24.1339	-141.33	48.1339	-160.59	72.1339	-170.25	96.1339	-165.48	120.134	-165.54	144.134	-145.53	168.134	-144.12	192.134	-155.7	216.134	-104.25	240.134
																													0.134	-142.35	24.134	-141.87	48.134	-161.04	72.134	-170.1	96.134	-165.57	120.134	-165.54	144.134	-145.65	168.134	-143.79	192.134	-155.4	216.134	-104.94	240.134
																													0.13411	-142.08	24.1341	-141.72	48.1341	-160.74	72.1341	-169.5	96.1341	-165.57	120.134	-166.02	144.134	-145.65	168.134	-143.49	192.134	-155.64	216.134	-104.85	240.134
																													0.13422	-142.53	24.1342	-141.84	48.1342	-160.32	72.1342	-170.13	96.1342	-165.57	120.134	-165.63	144.134	-145.29	168.134	-143.79	192.134	-155.67	216.134	-104.85	240.134
																													0.13433	-142.5	24.1343	-141.87	48.1343	-159.57	72.1343	-169.86	96.1343	-165.96	120.134	-165.75	144.134	-145.14	168.134	-143.1	192.134	-155.49	216.134	-104.73	240.134
																													0.13444	-142.26	24.1344	-142.02	48.1344	-159.87	72.1344	-169.89	96.1344	-165.57	120.134	-165.87	144.134	-144.75	168.134	-144	192.134	-155.67	216.134	-104.49	240.134
																													0.13456	-142.41	24.1346	-141.9	48.1346	-160.11	72.1346	-169.62	96.1346	-165.21	120.135	-165.75	144.135	-144.99	168.135	-143.1	192.135	-155.79	216.135	-104.61	240.135
																													0.13467	-142.62	24.1347	-141.72	48.1347	-160.02	72.1347	-169.02	96.1347	-165.12	120.135	-165.69	144.135	-145.41	168.135	-144.42	192.135	-155.79	216.135	-104.52	240.135
																													0.13478	-142.2	24.1348	-141.75	48.1348	-159.51	72.1348	-169.62	96.1348	-165.36	120.135	-165.21	144.135	-145.38	168.135	-143.67	192.135	-155.91	216.135	-104.28	240.135
																													0.13489	-142.32	24.1349	-141.93	48.1349	-159.54	72.1349	-169.83	96.1349	-165.12	120.135	-165.33	144.135	-145.74	168.135	-143.7	192.135	-155.31	216.135	-104.19	240.135
																													0.135	-142.17	24.135	-141.66	48.135	-159.6	72.135	-169.65	96.135	-164.91	120.135	-165.69	144.135	-145.41	168.135	-143.88	192.135	-155.34	216.135	-104.49	240.135
																													0.13511	-142.44	24.1351	-141.27	48.1351	-159.45	72.1351	-169.98	96.1351	-164.64	120.135	-165.39	144.135	-145.56	168.135	-143.55	192.135	-155.46	216.135	-104.58	240.135
																													0.13522	-142.35	24.1352	-141.09	48.1352	-159.57	72.1352	-170.19	96.1352	-165.09	120.135	-165.33	144.135	-145.65	168.135	-143.67	192.135	-155.13	216.135	-104.34	240.135
																													0.13533	-142.29	24.1353	-141.06	48.1353	-159.51	72.1353	-170.22	96.1353	-164.76	120.135	-165.54	144.135	-145.8	168.135	-144.12	192.135	-155.25	216.135	-104.55	240.135
																													0.13544	-141.93	24.1354	-141	48.1354	-159.51	72.1354	-169.89	96.1354	-164.88	120.135	-165.57	144.135	-145.47	168.135	-143.7	192.135	-155.25	216.135	-104.49	240.135
																													0.13556	-141.93	24.1356	-141.03	48.1356	-159.54	72.1356	-169.56	96.1356	-164.82	120.136	-165.6	144.136	-145.26	168.136	-143.67	192.136	-155.13	216.136	-104.28	240.136
																													0.13567	-142.23	24.1357	-140.94	48.1357	-160.23	72.1357	-169.11	96.1357	-164.4	120.136	-165.6	144.136	-145.8	168.136	-143.85	192.136	-154.95	216.136	-104.28	240.136
																													0.13578	-142.17	24.1358	-140.82	48.1358	-160.38	72.1358	-169.32	96.1358	-165.18	120.136	-165.48	144.136	-145.56	168.136	-142.77	192.136	-154.71	216.136	-104.19	240.136
																													0.13589	-142.02	24.1359	-140.76	48.1359	-160.08	72.1359	-169.11	96.1359	-165.03	120.136	-165.21	144.136	-145.23	168.136	-143.1	192.136	-155.04	216.136	-104.07	240.136
																													0.136	-142.32	24.136	-140.79	48.136	-159.75	72.136	-168.63	96.136	-165.3	120.136	-165.39	144.136	-144.9	168.136	-142.95	192.136	-155.1	216.136	-103.74	240.136
																													0.13611	-141.72	24.1361	-141.18	48.1361	-159.57	72.1361	-168.75	96.1361	-164.94	120.136	-165.39	144.136	-145.05	168.136	-143.28	192.136	-155.31	216.136	-104.25	240.136
																													0.13622	-142.05	24.1362	-141.69	48.1362	-159.51	72.1362	-168.18	96.1362	-165	120.136	-164.82	144.136	-144.75	168.136	-143.01	192.136	-155.34	216.136	-104.55	240.136
																													0.13633	-142.38	24.1363	-141.33	48.1363	-159.21	72.1363	-168.66	96.1363	-164.79	120.136	-165.3	144.136	-145.35	168.136	-142.92	192.136	-155.37	216.136	-104.4	240.136
																													0.13644	-141.99	24.1364	-141.33	48.1364	-159.42	72.1364	-168.66	96.1364	-164.73	120.136	-165.27	144.136	-145.02	168.136	-142.77	192.136	-155.13	216.136	-104.19	240.136
																													0.13656	-142.02	24.1366	-141.3	48.1366	-159.12	72.1366	-168.21	96.1366	-164.37	120.137	-165.48	144.137	-145.11	168.137	-142.62	192.137	-155.01	216.137	-104.13	240.137
																													0.13667	-142.08	24.1367	-141.12	48.1367	-159.06	72.1367	-168.21	96.1367	-164.73	120.137	-165.09	144.137	-144.81	168.137	-142.89	192.137	-154.83	216.137	-103.92	240.137
																													0.13678	-142.17	24.1368	-140.94	48.1368	-159.45	72.1368	-168.69	96.1368	-164.76	120.137	-165.45	144.137	-144.87	168.137	-143.16	192.137	-154.89	216.137	-104.07	240.137
																													0.13689	-141.81	24.1369	-141.24	48.1369	-159.24	72.1369	-168.48	96.1369	-164.67	120.137	-164.94	144.137	-144.93	168.137	-143.19	192.137	-155.4	216.137	-103.89	240.137
																													0.137	-141.66	24.137	-141.18	48.137	-159.21	72.137	-168.51	96.137	-164.43	120.137	-164.94	144.137	-144.87	168.137	-143.04	192.137	-155.64	216.137	-104.19	240.137
																													0.13711	-141.57	24.1371	-141.18	48.1371	-159.21	72.1371	-168.84	96.1371	-164.1	120.137	-165.39	144.137	-144.75	168.137	-143.07	192.137	-155.49	216.137	-103.98	240.137
																													0.13722	-141.96	24.1372	-140.85	48.1372	-159.39	72.1372	-169.68	96.1372	-163.74	120.137	-165.18	144.137	-144.81	168.137	-143.01	192.137	-155.16	216.137	-104.01	240.137
																													0.13733	-142.14	24.1373	-140.91	48.1373	-159.42	72.1373	-169.47	96.1373	-163.23	120.137	-165.87	144.137	-144.9	168.137	-142.68	192.137	-154.83	216.137	-103.77	240.137
																													0.13744	-141.87	24.1374	-140.67	48.1374	-159.18	72.1374	-169.23	96.1374	-163.77	120.137	-165.69	144.137	-144.6	168.137	-142.62	192.137	-155.04	216.137	-103.77	240.137
																													0.13756	-141.99	24.1376	-140.61	48.1376	-159.36	72.1376	-169.14	96.1376	-163.53	120.138	-165.6	144.138	-144.81	168.138	-142.86	192.138	-154.92	216.138	-103.44	240.138
																													0.13767	-141.72	24.1377	-140.76	48.1377	-159.87	72.1377	-168.6	96.1377	-163.35	120.138	-165.18	144.138	-144.45	168.138	-142.68	192.138	-155.01	216.138	-103.38	240.138
																													0.13778	-142.02	24.1378	-141	48.1378	-159.54	72.1378	-168.93	96.1378	-163.77	120.138	-165.51	144.138	-144.87	168.138	-142.74	192.138	-155.37	216.138	-103.35	240.138
																													0.13789	-142.32	24.1379	-141.21	48.1379	-159.81	72.1379	-168.84	96.1379	-163.71	120.138	-165	144.138	-144.45	168.138	-142.32	192.138	-155.31	216.138	-103.2	240.138
																													0.138	-142.56	24.138	-141.39	48.138	-159.57	72.138	-168.24	96.138	-163.62	120.138	-165.09	144.138	-144.87	168.138	-143.01	192.138	-155.22	216.138	-103.11	240.138
																													0.13811	-142.02	24.1381	-141.45	48.1381	-159.57	72.1381	-168.06	96.1381	-163.53	120.138	-165.15	144.138	-144.78	168.138	-142.59	192.138	-155.25	216.138	-103.05	240.138
																													0.13822	-142.23	24.1382	-141.24	48.1382	-159.21	72.1382	-167.97	96.1382	-163.32	120.138	-165.45	144.138	-144.93	168.138	-142.98	192.138	-154.92	216.138	-103.29	240.138
																													0.13833	-142.35	24.1383	-141.15	48.1383	-159.21	72.1383	-167.22	96.1383	-163.5	120.138	-165.45	144.138	-144.57	168.138	-142.5	192.138	-155.04	216.138	-103.68	240.138
																													0.13844	-142.23	24.1384	-141.3	48.1384	-159.42	72.1384	-167.4	96.1384	-164.01	120.138	-165.48	144.138	-144.72	168.138	-142.32	192.138	-155.04	216.138	-103.59	240.138
																													0.13856	-141.96	24.1386	-141	48.1386	-159.75	72.1386	-167.16	96.1386	-164.04	120.139	-165.66	144.139	-144.6	168.139	-142.26	192.139	-154.8	216.139	-103.35	240.139
																													0.13867	-141.81	24.1387	-141.03	48.1387	-159.72	72.1387	-167.37	96.1387	-163.59	120.139	-165.48	144.139	-144.84	168.139	-142.83	192.139	-154.71	216.139	-103.26	240.139
																													0.13878	-141.9	24.1388	-140.82	48.1388	-159.51	72.1388	-167.01	96.1388	-163.8	120.139	-165.27	144.139	-144.45	168.139	-142.23	192.139	-154.86	216.139	-103.17	240.139
																													0.13889	-141.99	24.1389	-141.12	48.1389	-159.36	72.1389	-167.28	96.1389	-163.71	120.139	-165.21	144.139	-145.14	168.139	-142.26	192.139	-154.89	216.139	-102.87	240.139
																													0.139	-141.45	24.139	-140.97	48.139	-159.33	72.139	-166.92	96.139	-163.74	120.139	-165.09	144.139	-144.93	168.139	-142.71	192.139	-155.1	216.139	-102.78	240.139
																													0.13911	-141.63	24.1391	-140.79	48.1391	-159.24	72.1391	-166.92	96.1391	-163.5	120.139	-165.21	144.139	-144.99	168.139	-142.89	192.139	-155.19	216.139	-102.63	240.139
																													0.13922	-141.78	24.1392	-140.94	48.1392	-159.39	72.1392	-166.68	96.1392	-163.35	120.139	-165.24	144.139	-144.72	168.139	-142.5	192.139	-155.16	216.139	-102.6	240.139
																													0.13933	-141.87	24.1393	-141.15	48.1393	-159.48	72.1393	-166.59	96.1393	-163.35	120.139	-165.3	144.139	-144.99	168.139	-142.53	192.139	-155.31	216.139	-102.54	240.139
																													0.13944	-141.69	24.1394	-141.06	48.1394	-159.06	72.1394	-166.98	96.1394	-163.62	120.139	-164.58	144.139	-144.84	168.139	-142.59	192.139	-155.73	216.139	-102.45	240.139
																													0.13956	-141.75	24.1396	-141	48.1396	-158.79	72.1396	-166.86	96.1396	-163.59	120.14	-165.03	144.14	-144.84	168.14	-142.41	192.14	-155.67	216.14	-102.33	240.14
																													0.13967	-141.24	24.1397	-141.03	48.1397	-158.76	72.1397	-166.47	96.1397	-163.53	120.14	-164.94	144.14	-144.87	168.14	-142.35	192.14	-155.46	216.14	-102.18	240.14
																													0.13978	-141.69	24.1398	-141.39	48.1398	-158.88	72.1398	-166.47	96.1398	-163.5	120.14	-165.21	144.14	-144.93	168.14	-142.11	192.14	-155.01	216.14	-102.27	240.14
																													0.13989	-141.33	24.1399	-141.09	48.1399	-159.03	72.1399	-166.5	96.1399	-163.41	120.14	-165.54	144.14	-144.45	168.14	-141.87	192.14	-155.16	216.14	-102.54	240.14
																													0.14	-141.51	24.14	-140.97	48.14	-159.21	72.14	-166.35	96.14	-163.68	120.14	-165.6	144.14	-144.93	168.14	-142.53	192.14	-154.98	216.14	-102.48	240.14
																													0.14011	-141.78	24.1401	-141.6	48.1401	-158.7	72.1401	-166.14	96.1401	-163.23	120.14	-164.97	144.14	-144.54	168.14	-142.29	192.14	-155.31	216.14	-105.66	240.14
																													0.14022	-141.66	24.1402	-141.36	48.1402	-158.58	72.1402	-166.47	96.1402	-163.53	120.14	-164.76	144.14	-144.57	168.14	-141.93	192.14	-155.25	216.14	-105.48	240.14
																													0.14033	-141.6	24.1403	-141.51	48.1403	-158.34	72.1403	-166.2	96.1403	-163.47	120.14	-164.85	144.14	-144.27	168.14	-142.23	192.14	-154.74	216.14	-105.69	240.14
																													0.14044	-141.57	24.1404	-140.97	48.1404	-158.79	72.1404	-166.29	96.1404	-163.32	120.14	-164.79	144.14	-144.42	168.14	-141.51	192.14	-154.44	216.14	-106.47	240.14
																													0.14056	-141.57	24.1406	-140.76	48.1406	-158.46	72.1406	-166.17	96.1406	-163.26	120.141	-165.21	144.141	-144.36	168.141	-142.41	192.141	-154.65	216.141	-106.2	240.141
																													0.14067	-141.57	24.1407	-140.67	48.1407	-158.34	72.1407	-165.75	96.1407	-163.14	120.141	-165.21	144.141	-144.42	168.141	-142.11	192.141	-154.5	216.141	-106.23	240.141
																													0.14078	-141.6	24.1408	-140.97	48.1408	-158.43	72.1408	-165.27	96.1408	-162.87	120.141	-164.97	144.141	-144.75	168.141	-141.93	192.141	-154.5	216.141	-106.23	240.141
																													0.14089	-141.48	24.1409	-141.09	48.1409	-158.52	72.1409	-164.97	96.1409	-162.75	120.141	-164.97	144.141	-144.87	168.141	-142.47	192.141	-154.68	216.141	-105.81	240.141
																													0.141	-141.45	24.141	-141.18	48.141	-158.79	72.141	-164.52	96.141	-162.96	120.141	-165.12	144.141	-145.02	168.141	-141.87	192.141	-154.8	216.141	-106.17	240.141
																													0.14111	-141.39	24.1411	-141.36	48.1411	-158.49	72.1411	-164.55	96.1411	-163.29	120.141	-165.09	144.141	-144.99	168.141	-142.68	192.141	-154.53	216.141	-105.93	240.141
																													0.14122	-141.12	24.1412	-141.36	48.1412	-157.95	72.1412	-167.61	96.1412	-163.29	120.141	-164.97	144.141	-145.17	168.141	-142.98	192.141	-154.71	216.141	-105.84	240.141
																													0.14133	-141.48	24.1413	-141.39	48.1413	-157.95	72.1413	-167.52	96.1413	-163.02	120.141	-165.03	144.141	-144.87	168.141	-144.09	192.141	-154.5	216.141	-105.72	240.141
																													0.14144	-141.15	24.1414	-141.45	48.1414	-157.98	72.1414	-168.12	96.1414	-163.05	120.141	-164.64	144.141	-144.72	168.141	-142.89	192.141	-154.62	216.141	-105.84	240.141
																													0.14156	-141.09	24.1416	-141.36	48.1416	-157.92	72.1416	-169.02	96.1416	-162.84	120.142	-165.3	144.142	-144.75	168.142	-143.43	192.142	-154.8	216.142	-105.87	240.142
																													0.14167	-141.24	24.1417	-140.97	48.1417	-157.95	72.1417	-168.69	96.1417	-163.11	120.142	-164.91	144.142	-144.33	168.142	-144.27	192.142	-154.62	216.142	-105.69	240.142
																													0.14178	-141.18	24.1418	-140.94	48.1418	-158.22	72.1418	-168.42	96.1418	-162.87	120.142	-164.79	144.142	-144.27	168.142	-144.12	192.142	-154.59	216.142	-105.69	240.142
																													0.14189	-141.3	24.1419	-140.94	48.1419	-157.89	72.1419	-168.84	96.1419	-162.84	120.142	-164.67	144.142	-144.06	168.142	-143.1	192.142	-154.68	216.142	-105.63	240.142
																													0.142	-141.15	24.142	-141.03	48.142	-157.65	72.142	-169.2	96.142	-162.36	120.142	-164.61	144.142	-143.97	168.142	-143.49	192.142	-154.59	216.142	-105.3	240.142
																													0.14211	-140.85	24.1421	-141.03	48.1421	-157.98	72.1421	-168.81	96.1421	-162.87	120.142	-164.55	144.142	-144.33	168.142	-143.37	192.142	-154.56	216.142	-105.21	240.142
																													0.14222	-140.91	24.1422	-141.15	48.1422	-158.01	72.1422	-168.3	96.1422	-162.48	120.142	-164.64	144.142	-144.42	168.142	-143.22	192.142	-154.68	216.142	-105.15	240.142
																													0.14233	-141.3	24.1423	-141.15	48.1423	-157.77	72.1423	-168.72	96.1423	-162.36	120.142	-164.25	144.142	-144.12	168.142	-143.94	192.142	-154.86	216.142	-105.06	240.142
																													0.14244	-141	24.1424	-141.03	48.1424	-157.86	72.1424	-169.77	96.1424	-162.33	120.142	-164.19	144.142	-144.27	168.142	-144.21	192.142	-154.65	216.142	-105.21	240.142
																													0.14256	-140.97	24.1426	-140.88	48.1426	-157.92	72.1426	-169.95	96.1426	-162.15	120.143	-164.67	144.143	-144.06	168.143	-143.73	192.143	-154.8	216.143	-105.72	240.143
																													0.14267	-140.67	24.1427	-140.82	48.1427	-157.95	72.1427	-169.5	96.1427	-162.15	120.143	-164.16	144.143	-144.18	168.143	-143.25	192.143	-154.83	216.143	-105.69	240.143
																													0.14278	-140.91	24.1428	-140.52	48.1428	-158.4	72.1428	-169.77	96.1428	-162.27	120.143	-164.34	144.143	-144.09	168.143	-142.65	192.143	-154.74	216.143	-105.57	240.143
																													0.14289	-141.24	24.1429	-140.22	48.1429	-158.01	72.1429	-169.92	96.1429	-161.79	120.143	-164.16	144.143	-143.97	168.143	-144.12	192.143	-154.74	216.143	-105.51	240.143
																													0.143	-140.58	24.143	-140.52	48.143	-157.95	72.143	-170.1	96.143	-161.43	120.143	-164.79	144.143	-144.12	168.143	-143.01	192.143	-154.29	216.143	-105.42	240.143
																													0.14311	-140.55	24.1431	-140.16	48.1431	-157.89	72.1431	-169.92	96.1431	-161.55	120.143	-164.25	144.143	-144	168.143	-144.03	192.143	-154.11	216.143	-105.39	240.143
																													0.14322	-140.76	24.1432	-140.4	48.1432	-157.56	72.1432	-169.47	96.1432	-160.8	120.143	-164.88	144.143	-144.63	168.143	-143.4	192.143	-154.65	216.143	-105.48	240.143
																													0.14333	-140.73	24.1433	-140.22	48.1433	-157.86	72.1433	-169.62	96.1433	-166.11	120.143	-165.24	144.143	-144.36	168.143	-143.01	192.143	-154.44	216.143	-105.45	240.143
																													0.14344	-140.85	24.1434	-140.34	48.1434	-157.68	72.1434	-169.92	96.1434	-166.8	120.143	-164.88	144.143	-144.48	168.143	-143.1	192.143	-154.17	216.143	-105.39	240.143
																													0.14356	-140.82	24.1436	-140.37	48.1436	-157.44	72.1436	-170.13	96.1436	-166.65	120.144	-164.43	144.144	-144.45	168.144	-143.01	192.144	-154.38	216.144	-105.21	240.144
																													0.14367	-141.03	24.1437	-140.55	48.1437	-157.14	72.1437	-169.74	96.1437	-166.68	120.144	-164.58	144.144	-144.69	168.144	-143.19	192.144	-154.41	216.144	-105.15	240.144
																													0.14378	-141.03	24.1438	-140.34	48.1438	-157.44	72.1438	-170.07	96.1438	-166.92	120.144	-164.43	144.144	-144.27	168.144	-143.64	192.144	-154.65	216.144	-105.21	240.144
																													0.14389	-141.3	24.1439	-140.25	48.1439	-157.14	72.1439	-169.92	96.1439	-166.95	120.144	-164.85	144.144	-144.33	168.144	-142.86	192.144	-154.71	216.144	-105.09	240.144
																													0.144	-141.06	24.144	-140.22	48.144	-156.87	72.144	-170.01	96.144	-166.86	120.144	-164.16	144.144	-144.45	168.144	-143.31	192.144	-154.68	216.144	-105	240.144
																													0.14411	-140.82	24.1441	-140.1	48.1441	-157.5	72.1441	-170.16	96.1441	-166.53	120.144	-164.97	144.144	-144.69	168.144	-143.25	192.144	-154.05	216.144	-104.88	240.144
																													0.14422	-140.49	24.1442	-140.16	48.1442	-157.29	72.1442	-170.4	96.1442	-166.71	120.144	-164.4	144.144	-144.78	168.144	-143.61	192.144	-154.23	216.144	-104.73	240.144
																													0.14433	-140.67	24.1443	-139.89	48.1443	-157.32	72.1443	-170.37	96.1443	-166.74	120.144	-164.88	144.144	-144.63	168.144	-142.89	192.144	-154.29	216.144	-104.64	240.144
																													0.14444	-141	24.1444	-139.89	48.1444	-157.14	72.1444	-170.19	96.1444	-166.65	120.144	-165	144.144	-144.78	168.144	-143.04	192.144	-154.11	216.144	-105.45	240.144
																													0.14456	-140.88	24.1446	-139.8	48.1446	-157.02	72.1446	-169.83	96.1446	-166.59	120.145	-164.97	144.145	-144.87	168.145	-142.83	192.145	-154.08	216.145	-105.24	240.145
																													0.14467	-141.03	24.1447	-139.77	48.1447	-156.72	72.1447	-169.86	96.1447	-166.89	120.145	-164.55	144.145	-144.96	168.145	-143.76	192.145	-154.38	216.145	-105.15	240.145
																													0.14478	-141.03	24.1448	-140.46	48.1448	-157.29	72.1448	-169.38	96.1448	-166.89	120.145	-164.67	144.145	-144.51	168.145	-143.07	192.145	-154.5	216.145	-105.12	240.145
																													0.14489	-141.09	24.1449	-140.61	48.1449	-157.38	72.1449	-168.72	96.1449	-166.59	120.145	-164.67	144.145	-144.93	168.145	-142.86	192.145	-154.29	216.145	-105	240.145
																													0.145	-141.06	24.145	-140.37	48.145	-157.41	72.145	-169.2	96.145	-166.95	120.145	-164.76	144.145	-144.99	168.145	-143.04	192.145	-154.47	216.145	-104.73	240.145
																													0.14511	-141.24	24.1451	-140.49	48.1451	-157.11	72.1451	-168.9	96.1451	-166.2	120.145	-164.4	144.145	-144.72	168.145	-142.59	192.145	-154.29	216.145	-104.58	240.145
																													0.14522	-141.18	24.1452	-140.31	48.1452	-156.75	72.1452	-168.87	96.1452	-166.29	120.145	-164.91	144.145	-144.66	168.145	-143.73	192.145	-154.11	216.145	-104.43	240.145
																													0.14533	-141.15	24.1453	-140.25	48.1453	-157.23	72.1453	-168.54	96.1453	-166.17	120.145	-164.37	144.145	-144.72	168.145	-143.49	192.145	-154.2	216.145	-104.31	240.145
																													0.14544	-141.12	24.1454	-139.98	48.1454	-157.05	72.1454	-168.69	96.1454	-166.05	120.145	-164.82	144.145	-144.93	168.145	-142.56	192.145	-154.29	216.145	-104.16	240.145
																													0.14556	-141.12	24.1456	-140.37	48.1456	-156.9	72.1456	-168.6	96.1456	-165.99	120.146	-164.37	144.146	-144.72	168.146	-142.14	192.146	-154.11	216.146	-104.31	240.146
																													0.14567	-140.91	24.1457	-140.37	48.1457	-156.6	72.1457	-169.53	96.1457	-166.5	120.146	-164.52	144.146	-144.51	168.146	-142.71	192.146	-153.99	216.146	-104.25	240.146
																													0.14578	-141.06	24.1458	-140.4	48.1458	-156.45	72.1458	-169.32	96.1458	-166.29	120.146	-164.46	144.146	-144.81	168.146	-142.86	192.146	-153.81	216.146	-104.25	240.146
																													0.14589	-140.94	24.1459	-140.37	48.1459	-157.2	72.1459	-168.84	96.1459	-166.17	120.146	-164.52	144.146	-144.45	168.146	-144.6	192.146	-153.81	216.146	-104.19	240.146
																													0.146	-140.76	24.146	-140.16	48.146	-156.96	72.146	-168.15	96.146	-166.14	120.146	-164.94	144.146	-144.42	168.146	-143.85	192.146	-154.08	216.146	-104.01	240.146
																													0.14611	-140.82	24.1461	-139.74	48.1461	-156.57	72.1461	-168.33	96.1461	-166.17	120.146	-164.31	144.146	-144.42	168.146	-144.24	192.146	-154.26	216.146	-103.77	240.146
																													0.14622	-141.09	24.1462	-139.62	48.1462	-156.96	72.1462	-167.94	96.1462	-166.29	120.146	-164.43	144.146	-144.36	168.146	-143.61	192.146	-153.81	216.146	-103.71	240.146
																													0.14633	-140.82	24.1463	-140.07	48.1463	-156.57	72.1463	-167.91	96.1463	-165.93	120.146	-164.79	144.146	-144	168.146	-143.94	192.146	-153.81	216.146	-103.95	240.146
																													0.14644	-140.76	24.1464	-140.19	48.1464	-156.42	72.1464	-168.3	96.1464	-165.81	120.146	-164.31	144.146	-144.69	168.146	-142.68	192.146	-154.2	216.146	-103.8	240.146
																													0.14656	-140.94	24.1466	-140.1	48.1466	-156.51	72.1466	-169.17	96.1466	-165.72	120.147	-164.49	144.147	-144.45	168.147	-143.76	192.147	-154.23	216.147	-103.56	240.147
																													0.14667	-140.82	24.1467	-140.07	48.1467	-156.81	72.1467	-168.93	96.1467	-165.63	120.147	-164.73	144.147	-144.48	168.147	-143.25	192.147	-153.93	216.147	-103.59	240.147
																													0.14678	-140.91	24.1468	-140.58	48.1468	-156.75	72.1468	-168.9	96.1468	-165.69	120.147	-164.22	144.147	-144.48	168.147	-143.34	192.147	-153.9	216.147	-103.83	240.147
																													0.14689	-140.79	24.1469	-140.28	48.1469	-156.69	72.1469	-168.39	96.1469	-165.84	120.147	-164.55	144.147	-144.3	168.147	-143.88	192.147	-154.02	216.147	-104.19	240.147
																													0.147	-140.58	24.147	-139.86	48.147	-156.63	72.147	-168.42	96.147	-165.33	120.147	-164.82	144.147	-144.09	168.147	-143.46	192.147	-153.99	216.147	-104.16	240.147
																													0.14711	-140.64	24.1471	-139.86	48.1471	-156.06	72.1471	-168.09	96.1471	-165.75	120.147	-164.34	144.147	-144.63	168.147	-142.77	192.147	-153.81	216.147	-104.79	240.147
																													0.14722	-140.85	24.1472	-139.56	48.1472	-156.6	72.1472	-168.54	96.1472	-165.51	120.147	-164.16	144.147	-144.6	168.147	-142.29	192.147	-153.63	216.147	-104.46	240.147
																													0.14733	-140.82	24.1473	-139.59	48.1473	-156.84	72.1473	-168.33	96.1473	-165.45	120.147	-164.04	144.147	-144.27	168.147	-142.62	192.147	-153.75	216.147	-104.25	240.147
																													0.14744	-140.61	24.1474	-139.44	48.1474	-156.72	72.1474	-168.51	96.1474	-165.18	120.147	-164.37	144.147	-144	168.147	-141.87	192.147	-153.93	216.147	-104.55	240.147
																													0.14756	-140.64	24.1476	-139.47	48.1476	-156.39	72.1476	-168.33	96.1476	-165.06	120.148	-163.95	144.148	-144.15	168.148	-141.63	192.148	-153.81	216.148	-104.34	240.148
																													0.14767	-140.46	24.1477	-139.53	48.1477	-156.75	72.1477	-167.67	96.1477	-165.24	120.148	-164.16	144.148	-144.12	168.148	-141.15	192.148	-153.78	216.148	-104.19	240.148
																													0.14778	-140.55	24.1478	-139.44	48.1478	-156.09	72.1478	-167.28	96.1478	-165.66	120.148	-164.01	144.148	-144.06	168.148	-141.45	192.148	-153.3	216.148	-104.31	240.148
																													0.14789	-140.79	24.1479	-139.47	48.1479	-156.72	72.1479	-167.1	96.1479	-165.6	120.148	-164.88	144.148	-144	168.148	-141.75	192.148	-153.57	216.148	-104.25	240.148
																													0.148	-140.55	24.148	-139.23	48.148	-157.38	72.148	-166.89	96.148	-165.69	120.148	-164.13	144.148	-143.55	168.148	-141.27	192.148	-154.11	216.148	-104.04	240.148
																													0.14811	-140.4	24.1481	-139.08	48.1481	-157.08	72.1481	-166.71	96.1481	-165.72	120.148	-164.34	144.148	-143.73	168.148	-141.12	192.148	-154.05	216.148	-103.95	240.148
																													0.14822	-140.73	24.1482	-139.35	48.1482	-156.93	72.1482	-166.59	96.1482	-165.09	120.148	-164.4	144.148	-144.06	168.148	-141.12	192.148	-153.96	216.148	-103.83	240.148
																													0.14833	-140.85	24.1483	-139.32	48.1483	-156.45	72.1483	-166.89	96.1483	-165.48	120.148	-164.94	144.148	-143.97	168.148	-140.88	192.148	-153.87	216.148	-103.77	240.148
																													0.14844	-140.76	24.1484	-139.08	48.1484	-156.18	72.1484	-166.56	96.1484	-165.3	120.148	-164.31	144.148	-144.09	168.148	-141.24	192.148	-153.75	216.148	-103.68	240.148
																													0.14856	-140.7	24.1486	-138.9	48.1486	-156.12	72.1486	-166.68	96.1486	-165.27	120.149	-163.86	144.149	-143.79	168.149	-141.15	192.149	-153.63	216.149	-103.62	240.149
																													0.14867	-140.91	24.1487	-138.84	48.1487	-156.54	72.1487	-166.83	96.1487	-165.18	120.149	-163.92	144.149	-143.64	168.149	-141.33	192.149	-153.84	216.149	-103.8	240.149
																													0.14878	-140.64	24.1488	-139.11	48.1488	-156.54	72.1488	-167.7	96.1488	-165.3	120.149	-164.55	144.149	-143.55	168.149	-141.03	192.149	-153.99	216.149	-103.5	240.149
																													0.14889	-140.91	24.1489	-139.23	48.1489	-156.75	72.1489	-167.79	96.1489	-165.06	120.149	-164.37	144.149	-143.82	168.149	-142.11	192.149	-153.51	216.149	-103.38	240.149
																													0.149	-140.76	24.149	-139.26	48.149	-156.69	72.149	-167.73	96.149	-165.36	120.149	-163.41	144.149	-143.85	168.149	-141	192.149	-153.39	216.149	-103.86	240.149
																													0.14911	-140.91	24.1491	-139.53	48.1491	-156.84	72.1491	-167.58	96.1491	-165.12	120.149	-164.04	144.149	-143.43	168.149	-140.94	192.149	-153.57	216.149	-103.65	240.149
																													0.14922	-140.82	24.1492	-139.59	48.1492	-156.42	72.1492	-166.89	96.1492	-165.72	120.149	-163.83	144.149	-143.43	168.149	-141.03	192.149	-153.6	216.149	-103.56	240.149
																													0.14933	-140.52	24.1493	-139.47	48.1493	-156.63	72.1493	-166.89	96.1493	-165.3	120.149	-163.32	144.149	-143.55	168.149	-141.51	192.149	-153.54	216.149	-103.53	240.149
																													0.14944	-140.52	24.1494	-139.56	48.1494	-156.72	72.1494	-167.01	96.1494	-165.3	120.149	-163.77	144.149	-143.31	168.149	-140.94	192.149	-153.6	216.149	-103.41	240.149
																													0.14956	-140.79	24.1496	-139.92	48.1496	-156.93	72.1496	-166.65	96.1496	-164.79	120.15	-163.68	144.15	-143.31	168.15	-141.54	192.15	-153.45	216.15	-103.44	240.15
																													0.14967	-140.76	24.1497	-139.74	48.1497	-156.45	72.1497	-167.46	96.1497	-165.36	120.15	-164.16	144.15	-143.73	168.15	-141.51	192.15	-153.66	216.15	-103.53	240.15
																													0.14978	-140.67	24.1498	-139.5	48.1498	-156.87	72.1498	-167.43	96.1498	-165.27	120.15	-163.92	144.15	-143.37	168.15	-141.6	192.15	-153.51	216.15	-103.32	240.15
																													0.14989	-140.67	24.1499	-139.44	48.1499	-156.57	72.1499	-167.28	96.1499	-165	120.15	-163.71	144.15	-143.46	168.15	-141.36	192.15	-153.51	216.15	-103.29	240.15
																													0.15	-140.7	24.15	-139.29	48.15	-156.27	72.15	-166.86	96.15	-165.24	120.15	-164.1	144.15	-143.58	168.15	-141.48	192.15	-154.02	216.15	-103.35	240.15
																													0.15011	-140.58	24.1501	-139.26	48.1501	-156.42	72.1501	-166.59	96.1501	-164.91	120.15	-163.2	144.15	-143.22	168.15	-141.09	192.15	-154.02	216.15	-103.62	240.15
																													0.15022	-140.25	24.1502	-139.41	48.1502	-156.24	72.1502	-166.68	96.1502	-164.22	120.15	-163.77	144.15	-143.16	168.15	-141.45	192.15	-153.75	216.15	-103.38	240.15
																													0.15033	-140.22	24.1503	-139.41	48.1503	-156.27	72.1503	-166.32	96.1503	-164.58	120.15	-163.77	144.15	-142.89	168.15	-140.94	192.15	-153.51	216.15	-103.2	240.15
																													0.15044	-140.22	24.1504	-139.65	48.1504	-156.15	72.1504	-166.5	96.1504	-164.46	120.15	-164.25	144.15	-143.25	168.15	-140.97	192.15	-153.84	216.15	-103.17	240.15
																													0.15056	-140.4	24.1506	-139.62	48.1506	-156.18	72.1506	-166.89	96.1506	-164.79	120.151	-164.22	144.151	-142.95	168.151	-141	192.151	-153.57	216.151	-103.05	240.151
																													0.15067	-140.37	24.1507	-139.74	48.1507	-156.39	72.1507	-167.37	96.1507	-164.46	120.151	-164.46	144.151	-142.8	168.151	-140.28	192.151	-153.57	216.151	-102.81	240.151
																													0.15078	-140.37	24.1508	-139.68	48.1508	-156.15	72.1508	-167.25	96.1508	-164.64	120.151	-164.88	144.151	-143.34	168.151	-140.97	192.151	-153.33	216.151	-102.84	240.151
																													0.15089	-140.13	24.1509	-139.77	48.1509	-155.85	72.1509	-167.25	96.1509	-164.7	120.151	-164.19	144.151	-143.37	168.151	-141.27	192.151	-153.96	216.151	-102.9	240.151
																													0.151	-140.31	24.151	-139.74	48.151	-155.97	72.151	-167.61	96.151	-164.85	120.151	-164.37	144.151	-143.46	168.151	-140.91	192.151	-153.9	216.151	-102.75	240.151
																													0.15111	-140.13	24.1511	-139.8	48.1511	-155.58	72.1511	-166.74	96.1511	-165.33	120.151	-163.89	144.151	-143.01	168.151	-141.03	192.151	-153.75	216.151	-103.74	240.151
																													0.15122	-140.46	24.1512	-140.16	48.1512	-155.67	72.1512	-166.47	96.1512	-164.97	120.151	-164.61	144.151	-142.92	168.151	-141.72	192.151	-153.87	216.151	-103.44	240.151
																													0.15133	-140.67	24.1513	-140.46	48.1513	-155.55	72.1513	-166.47	96.1513	-164.85	120.151	-164.19	144.151	-142.68	168.151	-142.5	192.151	-153.54	216.151	-103.41	240.151
																													0.15144	-140.76	24.1514	-140.4	48.1514	-155.43	72.1514	-166.29	96.1514	-164.76	120.151	-164.43	144.151	-143.04	168.151	-142.62	192.151	-153.6	216.151	-103.29	240.151
																													0.15156	-140.55	24.1516	-140.55	48.1516	-155.34	72.1516	-166.59	96.1516	-164.4	120.152	-164.28	144.152	-143.16	168.152	-141.75	192.152	-153.45	216.152	-103.17	240.152
																													0.15167	-140.55	24.1517	-140.61	48.1517	-155.7	72.1517	-166.98	96.1517	-164.28	120.152	-164.4	144.152	-143.01	168.152	-142.44	192.152	-153.42	216.152	-103.08	240.152
																													0.15178	-140.73	24.1518	-140.46	48.1518	-155.43	72.1518	-166.8	96.1518	-164.64	120.152	-163.53	144.152	-143.1	168.152	-142.35	192.152	-153.6	216.152	-102.87	240.152
																													0.15189	-140.52	24.1519	-140.61	48.1519	-155.22	72.1519	-166.77	96.1519	-164.58	120.152	-164.04	144.152	-143.1	168.152	-142.62	192.152	-153.45	216.152	-102.78	240.152
																													0.152	-140.82	24.152	-140.58	48.152	-155.55	72.152	-167.1	96.152	-164.58	120.152	-163.68	144.152	-143.19	168.152	-143.49	192.152	-153.63	216.152	-102.84	240.152
																													0.15211	-140.97	24.1521	-140.52	48.1521	-155.19	72.1521	-167.07	96.1521	-163.86	120.152	-164.58	144.152	-142.98	168.152	-143.7	192.152	-153.78	216.152	-102.63	240.152
																													0.15222	-140.73	24.1522	-140.34	48.1522	-154.95	72.1522	-166.53	96.1522	-164.4	120.152	-163.89	144.152	-142.89	168.152	-143.04	192.152	-153.54	216.152	-102.42	240.152
																													0.15233	-140.7	24.1523	-140.52	48.1523	-154.86	72.1523	-166.35	96.1523	-164.19	120.152	-163.98	144.152	-142.53	168.152	-144.03	192.152	-153.51	216.152	-102.42	240.152
																													0.15244	-140.88	24.1524	-140.31	48.1524	-155.13	72.1524	-166.17	96.1524	-164.01	120.152	-164.04	144.152	-142.77	168.152	-143.64	192.152	-153.12	216.152	-102.42	240.152
																													0.15256	-140.64	24.1526	-139.95	48.1526	-154.77	72.1526	-166.29	96.1526	-164.34	120.153	-163.47	144.153	-142.5	168.153	-143.55	192.153	-153.24	216.153	-102.18	240.153
																													0.15267	-140.52	24.1527	-139.86	48.1527	-154.98	72.1527	-166.23	96.1527	-164.13	120.153	-162.9	144.153	-142.77	168.153	-144.18	192.153	-153.42	216.153	-102.24	240.153
																													0.15278	-140.82	24.1528	-140.07	48.1528	-154.53	72.1528	-166.38	96.1528	-163.77	120.153	-163.89	144.153	-142.89	168.153	-142.71	192.153	-153.18	216.153	-102.12	240.153
																													0.15289	-140.52	24.1529	-139.83	48.1529	-154.56	72.1529	-166.38	96.1529	-163.92	120.153	-163.65	144.153	-142.53	168.153	-142.59	192.153	-153.21	216.153	-102	240.153
																													0.153	-140.37	24.153	-139.38	48.153	-154.56	72.153	-165.81	96.153	-164.52	120.153	-163.65	144.153	-142.29	168.153	-142.35	192.153	-153.24	216.153	-101.85	240.153
																													0.15311	-140.43	24.1531	-139.41	48.1531	-154.35	72.1531	-165.33	96.1531	-164.73	120.153	-163.47	144.153	-142.38	168.153	-142.71	192.153	-153.12	216.153	-101.91	240.153
																													0.15322	-140.34	24.1532	-139.71	48.1532	-154.8	72.1532	-165.93	96.1532	-164.34	120.153	-164.13	144.153	-142.41	168.153	-143.07	192.153	-153.33	216.153	-101.85	240.153
																													0.15333	-140.07	24.1533	-139.5	48.1533	-154.8	72.1533	-165.69	96.1533	-164.55	120.153	-163.59	144.153	-142.65	168.153	-143.13	192.153	-152.91	216.153	-102.54	240.153
																													0.15344	-140.31	24.1534	-139.47	48.1534	-154.77	72.1534	-165.54	96.1534	-163.98	120.153	-163.41	144.153	-142.5	168.153	-142.8	192.153	-152.94	216.153	-102.45	240.153
																													0.15356	-140.31	24.1536	-139.11	48.1536	-154.74	72.1536	-166.44	96.1536	-164.43	120.154	-163.5	144.154	-142.35	168.154	-142.56	192.154	-153.15	216.154	-102.36	240.154
																													0.15367	-140.28	24.1537	-138.99	48.1537	-154.83	72.1537	-166.38	96.1537	-164.64	120.154	-163.74	144.154	-142.14	168.154	-142.92	192.154	-153.06	216.154	-102.15	240.154
																													0.15378	-140.19	24.1538	-139.08	48.1538	-154.68	72.1538	-166.59	96.1538	-164.55	120.154	-163.68	144.154	-142.41	168.154	-143.07	192.154	-153.3	216.154	-102.09	240.154
																													0.15389	-140.25	24.1539	-139.26	48.1539	-154.71	72.1539	-166.17	96.1539	-163.8	120.154	-163.23	144.154	-143.34	168.154	-143.55	192.154	-152.85	216.154	-102.03	240.154
																													0.154	-140.31	24.154	-139.38	48.154	-154.59	72.154	-166.77	96.154	-163.59	120.154	-163.77	144.154	-142.62	168.154	-143.07	192.154	-152.94	216.154	-102.03	240.154
																													0.15411	-140.4	24.1541	-139.44	48.1541	-154.41	72.1541	-167.16	96.1541	-163.5	120.154	-163.95	144.154	-142.86	168.154	-143.1	192.154	-152.73	216.154	-101.82	240.154
																													0.15422	-139.92	24.1542	-139.5	48.1542	-154.35	72.1542	-167.7	96.1542	-163.38	120.154	-163.71	144.154	-142.65	168.154	-143.01	192.154	-153.12	216.154	-101.7	240.154
																													0.15433	-139.86	24.1543	-139.59	48.1543	-154.62	72.1543	-167.7	96.1543	-163.59	120.154	-163.47	144.154	-142.41	168.154	-142.8	192.154	-153.18	216.154	-101.4	240.154
																													0.15444	-140.22	24.1544	-139.53	48.1544	-154.23	72.1544	-167.31	96.1544	-163.5	120.154	-163.95	144.154	-142.38	168.154	-143.13	192.154	-153.09	216.154	-101.49	240.154
																													0.15456	-140.22	24.1546	-139.44	48.1546	-154.02	72.1546	-167.28	96.1546	-163.44	120.155	-163.32	144.155	-142.83	168.155	-142.08	192.155	-152.88	216.155	-101.49	240.155
																													0.15467	-139.95	24.1547	-139.29	48.1547	-154.26	72.1547	-166.83	96.1547	-163.41	120.155	-163.62	144.155	-142.41	168.155	-141.93	192.155	-153.33	216.155	-101.22	240.155
																													0.15478	-140.19	24.1548	-139.17	48.1548	-153.93	72.1548	-167.25	96.1548	-163.74	120.155	-163.89	144.155	-142.44	168.155	-141.96	192.155	-153.36	216.155	-101.19	240.155
																													0.15489	-140.16	24.1549	-139.26	48.1549	-154.92	72.1549	-167.52	96.1549	-163.62	120.155	-163.53	144.155	-142.41	168.155	-141.6	192.155	-153.12	216.155	-101.1	240.155
																													0.155	-140.31	24.155	-139.02	48.155	-154.86	72.155	-166.86	96.155	-163.44	120.155	-164.04	144.155	-142.23	168.155	-142.41	192.155	-153.18	216.155	-101.67	240.155
																													0.15511	-140.34	24.1551	-138.93	48.1551	-154.56	72.1551	-166.65	96.1551	-163.89	120.155	-163.32	144.155	-142.5	168.155	-143.13	192.155	-153.24	216.155	-101.55	240.155
																													0.15522	-140.34	24.1552	-139.89	48.1552	-154.26	72.1552	-166.47	96.1552	-163.59	120.155	-163.77	144.155	-142.86	168.155	-142.83	192.155	-152.76	216.155	-101.31	240.155
																													0.15533	-140.46	24.1553	-140.1	48.1553	-154.35	72.1553	-166.56	96.1553	-163.32	120.155	-163.32	144.155	-142.74	168.155	-142.05	192.155	-152.88	216.155	-104.49	240.155
																													0.15544	-140.22	24.1554	-140.07	48.1554	-154.08	72.1554	-166.35	96.1554	-163.17	120.155	-163.65	144.155	-142.77	168.155	-142.23	192.155	-152.94	216.155	-104.85	240.155
																													0.15556	-139.95	24.1556	-139.8	48.1556	-153.87	72.1556	-166.11	96.1556	-163.41	120.156	-163.47	144.156	-142.95	168.156	-141.54	192.156	-152.85	216.156	-104.55	240.156
																													0.15567	-140.07	24.1557	-139.71	48.1557	-153.48	72.1557	-166.05	96.1557	-163.35	120.156	-163.71	144.156	-142.68	168.156	-141.63	192.156	-152.52	216.156	-105.09	240.156
																													0.15578	-139.98	24.1558	-140.28	48.1558	-153.93	72.1558	-165.99	96.1558	-163.26	120.156	-163.95	144.156	-142.59	168.156	-141.3	192.156	-152.49	216.156	-105.21	240.156
																													0.15589	-140.07	24.1559	-140.04	48.1559	-154.5	72.1559	-166.56	96.1559	-163.17	120.156	-164.1	144.156	-142.8	168.156	-142.53	192.156	-152.4	216.156	-105.03	240.156
																													0.156	-140.19	24.156	-139.8	48.156	-153.93	72.156	-166.53	96.156	-163.62	120.156	-163.62	144.156	-142.44	168.156	-142.71	192.156	-152.82	216.156	-105	240.156
																													0.15611	-140.22	24.1561	-140.1	48.1561	-153.63	72.1561	-167.01	96.1561	-163.77	120.156	-163.59	144.156	-142.59	168.156	-141.87	192.156	-152.73	216.156	-105.03	240.156
																													0.15622	-140.31	24.1562	-140.07	48.1562	-153.63	72.1562	-166.8	96.1562	-163.11	120.156	-163.83	144.156	-142.92	168.156	-142.14	192.156	-152.64	216.156	-104.76	240.156
																													0.15633	-140.4	24.1563	-140.34	48.1563	-153.24	72.1563	-166.89	96.1563	-163.05	120.156	-163.68	144.156	-142.47	168.156	-141.54	192.156	-152.07	216.156	-104.64	240.156
																													0.15644	-140.64	24.1564	-140.25	48.1564	-153.66	72.1564	-166.65	96.1564	-163.38	120.156	-163.47	144.156	-142.56	168.156	-141.96	192.156	-152.37	216.156	-104.64	240.156
																													0.15656	-140.4	24.1566	-140.04	48.1566	-153.51	72.1566	-166.53	96.1566	-163.32	120.157	-163.89	144.157	-142.41	168.157	-141.33	192.157	-152.31	216.157	-104.55	240.157
																													0.15667	-140.64	24.1567	-139.89	48.1567	-154.05	72.1567	-166.38	96.1567	-163.2	120.157	-163.98	144.157	-142.47	168.157	-141.93	192.157	-152.64	216.157	-104.52	240.157
																													0.15678	-140.34	24.1568	-139.74	48.1568	-154.14	72.1568	-166.05	96.1568	-163.05	120.157	-163.98	144.157	-142.65	168.157	-141.93	192.157	-152.61	216.157	-104.52	240.157
																													0.15689	-140.16	24.1569	-139.44	48.1569	-153.72	72.1569	-166.53	96.1569	-163.35	120.157	-163.65	144.157	-142.53	168.157	-141.27	192.157	-152.85	216.157	-104.49	240.157
																													0.157	-140.13	24.157	-139.32	48.157	-153.69	72.157	-166.38	96.157	-163.08	120.157	-164.22	144.157	-142.32	168.157	-141.39	192.157	-152.76	216.157	-104.43	240.157
																													0.15711	-140.04	24.1571	-139.05	48.1571	-153.12	72.1571	-166.38	96.1571	-162.9	120.157	-163.53	144.157	-142.32	168.157	-141.45	192.157	-152.76	216.157	-104.4	240.157
																													0.15722	-140.1	24.1572	-138.96	48.1572	-154.62	72.1572	-166.23	96.1572	-162.96	120.157	-163.41	144.157	-142.23	168.157	-141.57	192.157	-152.7	216.157	-104.28	240.157
																													0.15733	-140.13	24.1573	-139.02	48.1573	-154.35	72.1573	-165.75	96.1573	-162.93	120.157	-163.5	144.157	-142.59	168.157	-142.08	192.157	-152.43	216.157	-104.37	240.157
																													0.15744	-139.92	24.1574	-139.17	48.1574	-154.08	72.1574	-166.32	96.1574	-163.08	120.157	-163.17	144.157	-142.32	168.157	-141.75	192.157	-152.49	216.157	-104.34	240.157
																													0.15756	-139.95	24.1576	-139.26	48.1576	-154.29	72.1576	-166.47	96.1576	-163.35	120.158	-163.89	144.158	-142.47	168.158	-142.23	192.158	-152.31	216.158	-104.25	240.158
																													0.15767	-140.19	24.1577	-138.99	48.1577	-154.29	72.1577	-166.17	96.1577	-163.08	120.158	-163.77	144.158	-142.35	168.158	-141.63	192.158	-152.34	216.158	-104.19	240.158
																													0.15778	-139.92	24.1578	-139.35	48.1578	-153.93	72.1578	-166.32	96.1578	-162.99	120.158	-163.17	144.158	-142.2	168.158	-141.72	192.158	-152.64	216.158	-104.04	240.158
																													0.15789	-139.59	24.1579	-139.47	48.1579	-153.45	72.1579	-166.14	96.1579	-163.14	120.158	-163.77	144.158	-142.2	168.158	-142.14	192.158	-152.76	216.158	-104.82	240.158
																													0.158	-139.62	24.158	-139.71	48.158	-153.54	72.158	-166.08	96.158	-162.81	120.158	-164.07	144.158	-141.93	168.158	-142.44	192.158	-152.19	216.158	-104.88	240.158
																													0.15811	-139.5	24.1581	-139.71	48.1581	-153.75	72.1581	-165.78	96.1581	-162.72	120.158	-163.83	144.158	-142.2	168.158	-142.56	192.158	-152.58	216.158	-104.52	240.158
																													0.15822	-139.77	24.1582	-139.41	48.1582	-153.42	72.1582	-165.42	96.1582	-162.66	120.158	-163.44	144.158	-142.02	168.158	-142.26	192.158	-152.64	216.158	-104.28	240.158
																													0.15833	-139.71	24.1583	-139.29	48.1583	-153.39	72.1583	-165.9	96.1583	-162.42	120.158	-163.68	144.158	-142.17	168.158	-142.68	192.158	-152.43	216.158	-104.31	240.158
																													0.15844	-139.71	24.1584	-139.29	48.1584	-153.3	72.1584	-165.09	96.1584	-162.84	120.158	-163.41	144.158	-142.23	168.158	-141.63	192.158	-152.58	216.158	-104.34	240.158
																													0.15856	-139.71	24.1586	-139.26	48.1586	-153.81	72.1586	-165.33	96.1586	-162.93	120.159	-164.34	144.159	-142.11	168.159	-141.45	192.159	-152.7	216.159	-104.55	240.159
																													0.15867	-139.38	24.1587	-138.96	48.1587	-153.78	72.1587	-165.24	96.1587	-162.75	120.159	-163.56	144.159	-141.75	168.159	-142.83	192.159	-152.49	216.159	-104.49	240.159
																													0.15878	-139.53	24.1588	-138.99	48.1588	-153.45	72.1588	-165.12	96.1588	-162.51	120.159	-163.56	144.159	-142.26	168.159	-142.08	192.159	-152.58	216.159	-104.19	240.159
																													0.15889	-139.65	24.1589	-138.87	48.1589	-153.93	72.1589	-164.61	96.1589	-162.75	120.159	-163.44	144.159	-141.6	168.159	-142.23	192.159	-152.19	216.159	-103.92	240.159
																													0.159	-139.74	24.159	-139.14	48.159	-153.69	72.159	-164.46	96.159	-163.11	120.159	-163.56	144.159	-141.66	168.159	-142.53	192.159	-152.67	216.159	-103.98	240.159
																													0.15911	-139.86	24.1591	-139.74	48.1591	-153.99	72.1591	-164.64	96.1591	-163.23	120.159	-163.77	144.159	-141.45	168.159	-142.68	192.159	-152.76	216.159	-104.01	240.159
																													0.15922	-139.95	24.1592	-139.5	48.1592	-153.6	72.1592	-164.1	96.1592	-162.9	120.159	-163.47	144.159	-141.63	168.159	-141.84	192.159	-152.61	216.159	-103.89	240.159
																													0.15933	-140.16	24.1593	-139.23	48.1593	-153.69	72.1593	-167.37	96.1593	-163.35	120.159	-163.62	144.159	-141.93	168.159	-142.35	192.159	-152.19	216.159	-103.8	240.159
																													0.15944	-139.8	24.1594	-138.99	48.1594	-153.36	72.1594	-167.58	96.1594	-163.14	120.159	-163.59	144.159	-141.9	168.159	-142.5	192.159	-152.31	216.159	-103.47	240.159
																													0.15956	-140.34	24.1596	-138.96	48.1596	-153.72	72.1596	-167.79	96.1596	-162.9	120.16	-163.74	144.16	-141.63	168.16	-141.84	192.16	-152.4	216.16	-103.62	240.16
																													0.15967	-139.68	24.1597	-139.53	48.1597	-152.88	72.1597	-167.73	96.1597	-162.69	120.16	-163.68	144.16	-141.66	168.16	-141.78	192.16	-152.4	216.16	-103.47	240.16
																													0.15978	-139.56	24.1598	-139.44	48.1598	-153.96	72.1598	-167.76	96.1598	-162.69	120.16	-163.8	144.16	-141.66	168.16	-142.86	192.16	-152.58	216.16	-103.35	240.16
																													0.15989	-140.07	24.1599	-139.44	48.1599	-154.08	72.1599	-167.73	96.1599	-162.84	120.16	-163.62	144.16	-141.51	168.16	-142.05	192.16	-152.52	216.16	-104.28	240.16
																													0.16	-139.83	24.16	-139.65	48.16	-153.72	72.16	-167.49	96.16	-162.6	120.16	-163.77	144.16	-141.51	168.16	-142.17	192.16	-152.52	216.16	-104.01	240.16
																													0.16011	-139.41	24.1601	-139.71	48.1601	-153.45	72.1601	-167.04	96.1601	-162.39	120.16	-163.47	144.16	-141.27	168.16	-142.86	192.16	-152.22	216.16	-104.07	240.16
																													0.16022	-139.41	24.1602	-139.29	48.1602	-153.03	72.1602	-166.92	96.1602	-162.66	120.16	-163.95	144.16	-141.33	168.16	-142.17	192.16	-152.01	216.16	-104.13	240.16
																													0.16033	-139.41	24.1603	-139.11	48.1603	-152.91	72.1603	-167.4	96.1603	-162.51	120.16	-163.59	144.16	-141.75	168.16	-141.6	192.16	-152.19	216.16	-103.95	240.16
																													0.16044	-139.38	24.1604	-139.23	48.1604	-152.91	72.1604	-167.52	96.1604	-162.69	120.16	-163.29	144.16	-141.39	168.16	-142.14	192.16	-152.37	216.16	-103.74	240.16
																													0.16056	-139.47	24.1606	-138.78	48.1606	-153.18	72.1606	-166.98	96.1606	-162.66	120.161	-163.41	144.161	-141.33	168.161	-141.27	192.161	-152.22	216.161	-103.86	240.161
																													0.16067	-139.71	24.1607	-138.87	48.1607	-153.15	72.1607	-167.1	96.1607	-162.18	120.161	-163.38	144.161	-142.08	168.161	-141.84	192.161	-152.31	216.161	-103.77	240.161
																													0.16078	-139.65	24.1608	-138.84	48.1608	-153.6	72.1608	-167.7	96.1608	-162.54	120.161	-163.32	144.161	-142.29	168.161	-141.42	192.161	-152.01	216.161	-103.71	240.161
																													0.16089	-139.74	24.1609	-138.75	48.1609	-153.51	72.1609	-168.15	96.1609	-162.48	120.161	-163.65	144.161	-142.14	168.161	-141.27	192.161	-151.8	216.161	-103.92	240.161
																													0.161	-139.23	24.161	-138.66	48.161	-153.48	72.161	-167.7	96.161	-162.45	120.161	-163.38	144.161	-143.28	168.161	-141	192.161	-152.07	216.161	-103.92	240.161
																													0.16111	-139.14	24.1611	-138.33	48.1611	-153.3	72.1611	-167.43	96.1611	-162.3	120.161	-163.71	144.161	-142.68	168.161	-141.48	192.161	-152.22	216.161	-103.83	240.161
																													0.16122	-139.44	24.1612	-138.84	48.1612	-152.76	72.1612	-167.61	96.1612	-163.92	120.161	-163.62	144.161	-142.95	168.161	-140.91	192.161	-152.58	216.161	-103.77	240.161
																													0.16133	-139.26	24.1613	-139.02	48.1613	-152.76	72.1613	-167.73	96.1613	-163.65	120.161	-163.2	144.161	-143.04	168.161	-141.36	192.161	-151.83	216.161	-103.77	240.161
																													0.16144	-138.87	24.1614	-138.81	48.1614	-152.61	72.1614	-167.46	96.1614	-163.35	120.161	-163.65	144.161	-143.01	168.161	-141.42	192.161	-152.16	216.161	-103.59	240.161
																													0.16156	-138.87	24.1616	-138.78	48.1616	-152.31	72.1616	-167.19	96.1616	-163.59	120.162	-163.62	144.162	-142.71	168.162	-141.21	192.162	-152.25	216.162	-103.5	240.162
																													0.16167	-139.08	24.1617	-138.99	48.1617	-159.27	72.1617	-166.89	96.1617	-163.92	120.162	-163.26	144.162	-143.04	168.162	-141.87	192.162	-152.43	216.162	-103.35	240.162
																													0.16178	-139.11	24.1618	-139.17	48.1618	-158.94	72.1618	-166.5	96.1618	-163.89	120.162	-163.47	144.162	-142.5	168.162	-142.44	192.162	-152.1	216.162	-103.41	240.162
																													0.16189	-138.99	24.1619	-139.14	48.1619	-159.03	72.1619	-166.77	96.1619	-163.35	120.162	-163.23	144.162	-142.77	168.162	-141.24	192.162	-152.34	216.162	-103.23	240.162
																													0.162	-139.2	24.162	-138.81	48.162	-158.85	72.162	-166.83	96.162	-163.53	120.162	-163.98	144.162	-142.86	168.162	-140.28	192.162	-152.55	216.162	-103.89	240.162
																													0.16211	-139.29	24.1621	-138.75	48.1621	-158.58	72.1621	-166.5	96.1621	-163.59	120.162	-163.98	144.162	-142.47	168.162	-140.94	192.162	-152.55	216.162	-103.8	240.162
																													0.16222	-139.32	24.1622	-138.57	48.1622	-158.22	72.1622	-167.16	96.1622	-163.65	120.162	-163.62	144.162	-142.83	168.162	-142.08	192.162	-152.82	216.162	-103.5	240.162
																													0.16233	-139.35	24.1623	-138.36	48.1623	-158.52	72.1623	-167.79	96.1623	-163.47	120.162	-163.62	144.162	-142.74	168.162	-141.66	192.162	-152.58	216.162	-103.56	240.162
																													0.16244	-139.47	24.1624	-138.42	48.1624	-158.67	72.1624	-167.61	96.1624	-163.26	120.162	-163.47	144.162	-142.86	168.162	-141.27	192.162	-152.67	216.162	-103.59	240.162
																													0.16256	-139.26	24.1626	-138.33	48.1626	-158.4	72.1626	-167.37	96.1626	-163.62	120.163	-163.98	144.163	-142.47	168.163	-141.42	192.163	-152.85	216.163	-103.47	240.163
																													0.16267	-139.17	24.1627	-138.51	48.1627	-158.16	72.1627	-167.22	96.1627	-163.44	120.163	-163.74	144.163	-142.68	168.163	-141.93	192.163	-152.34	216.163	-103.35	240.163
																													0.16278	-139.35	24.1628	-138.54	48.1628	-157.89	72.1628	-167.22	96.1628	-163.35	120.163	-163.44	144.163	-142.5	168.163	-141.27	192.163	-152.55	216.163	-103.68	240.163
																													0.16289	-139.32	24.1629	-138.36	48.1629	-157.86	72.1629	-167.22	96.1629	-163.56	120.163	-163.68	144.163	-142.59	168.163	-140.7	192.163	-152.49	216.163	-103.68	240.163
																													0.163	-138.87	24.163	-138.42	48.163	-158.04	72.163	-167.76	96.163	-163.47	120.163	-163.71	144.163	-142.59	168.163	-140.28	192.163	-152.1	216.163	-103.44	240.163
																													0.16311	-138.93	24.1631	-138.45	48.1631	-158.34	72.1631	-167.58	96.1631	-163.29	120.163	-164.16	144.163	-142.65	168.163	-141.12	192.163	-152.22	216.163	-103.17	240.163
																													0.16322	-138.99	24.1632	-138.57	48.1632	-157.89	72.1632	-166.92	96.1632	-163.05	120.163	-164.01	144.163	-142.17	168.163	-141.84	192.163	-152.49	216.163	-103.41	240.163
																													0.16333	-139.53	24.1633	-138.84	48.1633	-157.83	72.1633	-166.71	96.1633	-163.14	120.163	-163.98	144.163	-142.38	168.163	-141.45	192.163	-152.61	216.163	-103.35	240.163
																													0.16344	-139.5	24.1634	-139.02	48.1634	-157.68	72.1634	-166.62	96.1634	-163.23	120.163	-163.29	144.163	-142.5	168.163	-140.64	192.163	-152.61	216.163	-103.17	240.163
																													0.16356	-139.38	24.1636	-138.72	48.1636	-158.22	72.1636	-166.86	96.1636	-162.99	120.164	-163.5	144.164	-142.29	168.164	-140.67	192.164	-152.46	216.164	-103.11	240.164
																													0.16367	-139.77	24.1637	-138.54	48.1637	-157.77	72.1637	-166.8	96.1637	-163.11	120.164	-163.62	144.164	-142.32	168.164	-140.73	192.164	-152.55	216.164	-102.9	240.164
																													0.16378	-139.11	24.1638	-138.15	48.1638	-157.68	72.1638	-167.01	96.1638	-163.02	120.164	-163.74	144.164	-142.11	168.164	-140.19	192.164	-152.55	216.164	-102.93	240.164
																													0.16389	-139.17	24.1639	-138.09	48.1639	-157.56	72.1639	-166.95	96.1639	-162.78	120.164	-163.5	144.164	-142.02	168.164	-140.88	192.164	-152.94	216.164	-102.84	240.164
																													0.164	-139.44	24.164	-138.15	48.164	-157.44	72.164	-167.01	96.164	-162.66	120.164	-163.86	144.164	-141.87	168.164	-141.3	192.164	-152.88	216.164	-102.78	240.164
																													0.16411	-139.26	24.1641	-138.21	48.1641	-157.53	72.1641	-167.07	96.1641	-162.93	120.164	-163.98	144.164	-141.84	168.164	-142.05	192.164	-152.61	216.164	-103.26	240.164
																													0.16422	-139.38	24.1642	-138.57	48.1642	-157.56	72.1642	-167.28	96.1642	-162.69	120.164	-162.99	144.164	-142.32	168.164	-140.7	192.164	-152.58	216.164	-103.23	240.164
																													0.16433	-139.23	24.1643	-138.72	48.1643	-157.41	72.1643	-167.25	96.1643	-162.78	120.164	-163.62	144.164	-142.35	168.164	-142.05	192.164	-152.55	216.164	-103.08	240.164
																													0.16444	-139.32	24.1644	-138.72	48.1644	-157.68	72.1644	-167.16	96.1644	-162.48	120.164	-163.95	144.164	-142.02	168.164	-141.12	192.164	-152.22	216.164	-102.93	240.164
																													0.16456	-139.41	24.1646	-138.51	48.1646	-157.92	72.1646	-166.77	96.1646	-162.03	120.165	-163.95	144.165	-142.08	168.165	-140.64	192.165	-152.43	216.165	-103.02	240.165
																													0.16467	-139.56	24.1647	-138.99	48.1647	-157.74	72.1647	-166.74	96.1647	-161.73	120.165	-163.71	144.165	-142.41	168.165	-141.45	192.165	-152.4	216.165	-103.02	240.165
																													0.16478	-139.44	24.1648	-138.66	48.1648	-157.71	72.1648	-167.34	96.1648	-162	120.165	-163.83	144.165	-142.41	168.165	-140.52	192.165	-152.7	216.165	-102.87	240.165
																													0.16489	-139.5	24.1649	-138.9	48.1649	-157.41	72.1649	-166.38	96.1649	-161.46	120.165	-163.35	144.165	-142.68	168.165	-140.79	192.165	-152.55	216.165	-102.54	240.165
																													0.165	-139.53	24.165	-138.72	48.165	-157.14	72.165	-166.71	96.165	-161.49	120.165	-163.41	144.165	-142.26	168.165	-140.97	192.165	-152.19	216.165	-102.45	240.165
																													0.16511	-139.2	24.1651	-138.96	48.1651	-156.96	72.1651	-166.35	96.1651	-161.37	120.165	-163.29	144.165	-142.35	168.165	-140.97	192.165	-152.07	216.165	-102.51	240.165
																													0.16522	-139.41	24.1652	-138.99	48.1652	-157.77	72.1652	-166.44	96.1652	-161.07	120.165	-162.9	144.165	-142.32	168.165	-141.42	192.165	-152.52	216.165	-102.42	240.165
																													0.16533	-139.38	24.1653	-139.02	48.1653	-157.41	72.1653	-166.53	96.1653	-160.86	120.165	-163.53	144.165	-142.14	168.165	-140.76	192.165	-151.98	216.165	-102.3	240.165
																													0.16544	-139.56	24.1654	-138.99	48.1654	-157.05	72.1654	-166.11	96.1654	-160.98	120.165	-162.96	144.165	-142.44	168.165	-141.51	192.165	-152.19	216.165	-102.24	240.165
																													0.16556	-139.59	24.1656	-138.75	48.1656	-156.84	72.1656	-165.9	96.1656	-161.22	120.166	-163.5	144.166	-141.96	168.166	-141.33	192.166	-152.07	216.166	-101.97	240.166
																													0.16567	-139.32	24.1657	-138.84	48.1657	-156.69	72.1657	-166.95	96.1657	-161.31	120.166	-163.32	144.166	-142.14	168.166	-140.73	192.166	-152.31	216.166	-101.97	240.166
																													0.16578	-139.41	24.1658	-138.78	48.1658	-156.78	72.1658	-167.04	96.1658	-161.13	120.166	-162.9	144.166	-141.9	168.166	-141.78	192.166	-152.43	216.166	-101.91	240.166
																													0.16589	-139.26	24.1659	-138.66	48.1659	-157.05	72.1659	-166.71	96.1659	-161.25	120.166	-163.44	144.166	-142.08	168.166	-141.54	192.166	-152.46	216.166	-101.73	240.166
																													0.166	-139.26	24.166	-138.66	48.166	-156.81	72.166	-166.08	96.166	-161.19	120.166	-163.44	144.166	-141.99	168.166	-142.41	192.166	-152.46	216.166	-102.3	240.166
																													0.16611	-139.35	24.1661	-138.45	48.1661	-156.45	72.1661	-166.26	96.1661	-160.65	120.166	-163.29	144.166	-141.63	168.166	-141.6	192.166	-152.28	216.166	-102.75	240.166
																													0.16622	-139.23	24.1662	-138.3	48.1662	-156.27	72.1662	-166.26	96.1662	-161.07	120.166	-163.2	144.166	-141.81	168.166	-142.2	192.166	-152.01	216.166	-102.78	240.166
																													0.16633	-139.05	24.1663	-138.33	48.1663	-156.36	72.1663	-166.62	96.1663	-161.01	120.166	-163.08	144.166	-141.6	168.166	-142.35	192.166	-152.01	216.166	-102.78	240.166
																													0.16644	-139.17	24.1664	-138.24	48.1664	-156.39	72.1664	-166.2	96.1664	-160.71	120.166	-162.9	144.166	-141.78	168.166	-142.11	192.166	-152.04	216.166	-102.63	240.166
																													0.16656	-138.78	24.1666	-138.48	48.1666	-156.9	72.1666	-166.65	96.1666	-160.56	120.167	-163.14	144.167	-141.66	168.167	-141.81	192.167	-152.46	216.167	-102.48	240.167
																													0.16667	-138.87	24.1667	-138.48	48.1667	-156.87	72.1667	-166.56	96.1667	-160.98	120.167	-163.5	144.167	-141.6	168.167	-141.75	192.167	-152.73	216.167	-102.33	240.167
																													0.16678	-139.35	24.1668	-138.21	48.1668	-156.72	72.1668	-168.09	96.1668	-160.59	120.167	-162.69	144.167	-141.9	168.167	-141.27	192.167	-152.7	216.167	-102.3	240.167
																													0.16689	-139.02	24.1669	-138.51	48.1669	-156.6	72.1669	-168.18	96.1669	-160.47	120.167	-162.72	144.167	-141.84	168.167	-140.49	192.167	-152.67	216.167	-102.27	240.167
																													0.167	-139.08	24.167	-138.93	48.167	-156.36	72.167	-167.91	96.167	-160.44	120.167	-163.05	144.167	-141.93	168.167	-141.06	192.167	-152.28	216.167	-102.33	240.167
																													0.16711	-139.14	24.1671	-138.81	48.1671	-156	72.1671	-167.31	96.1671	-160.71	120.167	-163.23	144.167	-141.87	168.167	-140.28	192.167	-152.19	216.167	-102.24	240.167
																													0.16722	-139.05	24.1672	-138.93	48.1672	-155.31	72.1672	-167.7	96.1672	-160.23	120.167	-163.05	144.167	-141.96	168.167	-140.67	192.167	-151.98	216.167	-102.24	240.167
																													0.16733	-138.81	24.1673	-138.6	48.1673	-156.42	72.1673	-167.76	96.1673	-159.48	120.167	-163.77	144.167	-141.93	168.167	-140.28	192.167	-152.04	216.167	-102.24	240.167
																													0.16744	-138.75	24.1674	-138.63	48.1674	-156.69	72.1674	-167.82	96.1674	-159.21	120.167	-163.53	144.167	-141.75	168.167	-139.98	192.167	-152.28	216.167	-102.09	240.167
																													0.16756	-138.78	24.1676	-138.54	48.1676	-156.93	72.1676	-167.79	96.1676	-165.15	120.168	-163.47	144.168	-141.57	168.168	-139.98	192.168	-152.16	216.168	-102.12	240.168
																													0.16767	-139.08	24.1677	-138.33	48.1677	-156.84	72.1677	-167.94	96.1677	-165.03	120.168	-163.41	144.168	-141.48	168.168	-139.56	192.168	-152.16	216.168	-102.24	240.168
																													0.16778	-138.69	24.1678	-138.18	48.1678	-156.69	72.1678	-167.85	96.1678	-165.15	120.168	-163.44	144.168	-141.66	168.168	-139.77	192.168	-152.04	216.168	-102.09	240.168
																													0.16789	-139.11	24.1679	-138.03	48.1679	-156.45	72.1679	-169.29	96.1679	-165.06	120.168	-162.93	144.168	-141.75	168.168	-140.01	192.168	-152.1	216.168	-101.79	240.168
																													0.168	-138.96	24.168	-137.97	48.168	-156.36	72.168	-168.93	96.168	-165.12	120.168	-163.23	144.168	-141.54	168.168	-139.5	192.168	-152.46	216.168	-101.94	240.168
																													0.16811	-139.05	24.1681	-138.24	48.1681	-156.57	72.1681	-169.26	96.1681	-165.39	120.168	-163.17	144.168	-141.3	168.168	-139.47	192.168	-152.34	216.168	-101.76	240.168
																													0.16822	-139.29	24.1682	-138.27	48.1682	-156.87	72.1682	-169.14	96.1682	-165.15	120.168	-163.29	144.168	-141.45	168.168	-139.2	192.168	-152.52	216.168	-101.79	240.168
																													0.16833	-139.29	24.1683	-138.33	48.1683	-156.48	72.1683	-168.99	96.1683	-164.97	120.168	-163.08	144.168	-141.6	168.168	-139.29	192.168	-152.1	216.168	-101.46	240.168
																													0.16844	-138.93	24.1684	-137.97	48.1684	-156.48	72.1684	-169.41	96.1684	-165.33	120.168	-163.29	144.168	-141.99	168.168	-139.71	192.168	-151.86	216.168	-102.12	240.168
																													0.16856	-138.63	24.1686	-138.03	48.1686	-156.39	72.1686	-169.26	96.1686	-164.94	120.169	-163.32	144.169	-141.51	168.169	-139.68	192.169	-152.34	216.169	-101.85	240.169
																													0.16867	-138.63	24.1687	-138.12	48.1687	-156.57	72.1687	-168.9	96.1687	-164.76	120.169	-162.99	144.169	-141.63	168.169	-139.5	192.169	-152.04	216.169	-101.67	240.169
																													0.16878	-139.14	24.1688	-138.3	48.1688	-156.57	72.1688	-169.62	96.1688	-164.58	120.169	-162.93	144.169	-141.51	168.169	-139.23	192.169	-152.07	216.169	-101.61	240.169
																													0.16889	-139.17	24.1689	-138	48.1689	-156.93	72.1689	-170.64	96.1689	-164.88	120.169	-163.23	144.169	-141.48	168.169	-139.74	192.169	-151.92	216.169	-101.64	240.169
																													0.169	-139.14	24.169	-137.76	48.169	-156.42	72.169	-170.37	96.169	-164.67	120.169	-163.23	144.169	-141.51	168.169	-139.02	192.169	-151.74	216.169	-101.49	240.169
																													0.16911	-138.75	24.1691	-137.61	48.1691	-156.6	72.1691	-170.22	96.1691	-165	120.169	-162.6	144.169	-141.66	168.169	-139.47	192.169	-151.8	216.169	-101.25	240.169
																													0.16922	-138.84	24.1692	-137.52	48.1692	-156.06	72.1692	-169.62	96.1692	-164.55	120.169	-162.99	144.169	-141.51	168.169	-138.96	192.169	-152.19	216.169	-101.22	240.169
																													0.16933	-138.57	24.1693	-137.64	48.1693	-155.97	72.1693	-169.74	96.1693	-165.09	120.169	-163.23	144.169	-141.63	168.169	-139.65	192.169	-152.07	216.169	-101.19	240.169
																													0.16944	-138.9	24.1694	-137.55	48.1694	-156.27	72.1694	-170.4	96.1694	-164.73	120.169	-162.9	144.169	-141.27	168.169	-139.32	192.169	-151.62	216.169	-101.22	240.169
																													0.16956	-139.2	24.1696	-137.64	48.1696	-156.57	72.1696	-170.07	96.1696	-164.73	120.17	-162.99	144.17	-141.45	168.17	-139.11	192.17	-151.65	216.17	-101.19	240.17
																													0.16967	-139.32	24.1697	-137.7	48.1697	-156.06	72.1697	-170.22	96.1697	-164.7	120.17	-163.05	144.17	-141.51	168.17	-139.8	192.17	-151.92	216.17	-101.07	240.17
																													0.16978	-139.44	24.1698	-137.61	48.1698	-156.21	72.1698	-170.13	96.1698	-164.97	120.17	-162.75	144.17	-141.12	168.17	-139.62	192.17	-152.07	216.17	-101.28	240.17
																													0.16989	-139.53	24.1699	-137.49	48.1699	-155.88	72.1699	-170.16	96.1699	-164.52	120.17	-162.6	144.17	-141.78	168.17	-139.44	192.17	-152.07	216.17	-101.25	240.17
																													0.17	-139.38	24.17	-137.4	48.17	-156	72.17	-169.98	96.17	-164.46	120.17	-162.75	144.17	-141.42	168.17	-139.11	192.17	-151.92	216.17	-101.19	240.17
																													0.17011	-139.41	24.1701	-137.34	48.1701	-156.3	72.1701	-169.95	96.1701	-164.37	120.17	-162.39	144.17	-141.45	168.17	-140.07	192.17	-152.49	216.17	-101.07	240.17
																													0.17022	-139.44	24.1702	-138.18	48.1702	-156.42	72.1702	-169.77	96.1702	-164.37	120.17	-162.75	144.17	-141.66	168.17	-139.5	192.17	-152.34	216.17	-100.95	240.17
																													0.17033	-139.23	24.1703	-138.33	48.1703	-156.54	72.1703	-169.53	96.1703	-164.4	120.17	-162.09	144.17	-140.91	168.17	-139.62	192.17	-151.89	216.17	-100.89	240.17
																													0.17044	-139.62	24.1704	-138.3	48.1704	-156.18	72.1704	-169.11	96.1704	-164.31	120.17	-161.58	144.17	-140.64	168.17	-139.56	192.17	-151.95	216.17	-100.65	240.17
																													0.17056	-139.2	24.1706	-138.15	48.1706	-155.94	72.1706	-169.11	96.1706	-164.16	120.171	-162.15	144.171	-140.88	168.171	-139.53	192.171	-152.01	216.171	-100.47	240.171
																													0.17067	-139.35	24.1707	-138.06	48.1707	-156.03	72.1707	-169.26	96.1707	-164.37	120.171	-162.33	144.171	-141.57	168.171	-139.68	192.171	-151.95	216.171	-101.7	240.171
																													0.17078	-139.59	24.1708	-137.85	48.1708	-155.88	72.1708	-169.11	96.1708	-164.34	120.171	-162.42	144.171	-141.33	168.171	-139.29	192.171	-151.92	216.171	-101.61	240.171
																													0.17089	-139.68	24.1709	-137.88	48.1709	-156.39	72.1709	-169.23	96.1709	-164.46	120.171	-162.57	144.171	-141.75	168.171	-139.65	192.171	-151.77	216.171	-101.22	240.171
																													0.171	-139.38	24.171	-137.76	48.171	-155.94	72.171	-170.31	96.171	-164.1	120.171	-162.39	144.171	-141.66	168.171	-139.26	192.171	-151.86	216.171	-101.13	240.171
																													0.17111	-139.29	24.1711	-137.91	48.1711	-155.91	72.1711	-170.1	96.1711	-164.25	120.171	-162.69	144.171	-141.6	168.171	-139.02	192.171	-151.74	216.171	-101.22	240.171
																													0.17122	-139.17	24.1712	-138.03	48.1712	-156.24	72.1712	-170.07	96.1712	-164.16	120.171	-162.39	144.171	-141.6	168.171	-139.17	192.171	-151.65	216.171	-101.07	240.171
																													0.17133	-139.41	24.1713	-138	48.1713	-155.82	72.1713	-169.62	96.1713	-164.01	120.171	-162.69	144.171	-141.87	168.171	-139.47	192.171	-151.32	216.171	-100.89	240.171
																													0.17144	-139.65	24.1714	-137.91	48.1714	-155.91	72.1714	-169.23	96.1714	-164.16	120.171	-162.45	144.171	-141.81	168.171	-139.44	192.171	-151.62	216.171	-100.68	240.171
																													0.17156	-139.2	24.1716	-137.94	48.1716	-156.09	72.1716	-169.35	96.1716	-163.53	120.172	-162.6	144.172	-141.27	168.172	-139.68	192.172	-151.89	216.172	-100.44	240.172
																													0.17167	-139.35	24.1717	-137.94	48.1717	-156	72.1717	-168.96	96.1717	-164.01	120.172	-162.51	144.172	-141.39	168.172	-139.05	192.172	-151.95	216.172	-101.07	240.172
																													0.17178	-139.23	24.1718	-137.88	48.1718	-155.91	72.1718	-169.35	96.1718	-163.92	120.172	-162.9	144.172	-141.78	168.172	-139.65	192.172	-151.95	216.172	-100.89	240.172
																													0.17189	-139.17	24.1719	-138	48.1719	-155.4	72.1719	-169.14	96.1719	-164.07	120.172	-162.24	144.172	-141.36	168.172	-138.9	192.172	-151.62	216.172	-100.83	240.172
																													0.172	-139.11	24.172	-137.91	48.172	-155.67	72.172	-169.11	96.172	-163.95	120.172	-162.24	144.172	-141.81	168.172	-139.56	192.172	-151.68	216.172	-103.65	240.172
																													0.17211	-138.81	24.1721	-138.06	48.1721	-155.79	72.1721	-168.75	96.1721	-164.04	120.172	-161.85	144.172	-141.54	168.172	-139.08	192.172	-151.8	216.172	-103.74	240.172
																													0.17222	-138.87	24.1722	-137.64	48.1722	-155.97	72.1722	-168.09	96.1722	-164.49	120.172	-162.3	144.172	-141.63	168.172	-139.26	192.172	-151.41	216.172	-103.65	240.172
																													0.17233	-139.08	24.1723	-138	48.1723	-155.67	72.1723	-169.05	96.1723	-164.34	120.172	-162.27	144.172	-141.75	168.172	-138.75	192.172	-151.32	216.172	-103.59	240.172
																													0.17244	-138.87	24.1724	-137.94	48.1724	-155.64	72.1724	-168.75	96.1724	-164.16	120.172	-162.75	144.172	-141.42	168.172	-139.17	192.172	-151.23	216.172	-103.65	240.172
																													0.17256	-138.69	24.1726	-138.06	48.1726	-155.22	72.1726	-168.69	96.1726	-164.49	120.173	-162.06	144.173	-141.36	168.173	-139.26	192.173	-151.56	216.173	-103.5	240.173
																													0.17267	-139.29	24.1727	-138.03	48.1727	-155.07	72.1727	-167.85	96.1727	-164.01	120.173	-162.39	144.173	-141.18	168.173	-139.14	192.173	-151.59	216.173	-103.2	240.173
																													0.17278	-139.14	24.1728	-137.79	48.1728	-155.4	72.1728	-168.18	96.1728	-164.1	120.173	-161.67	144.173	-141.18	168.173	-138.81	192.173	-151.26	216.173	-103.38	240.173
																													0.17289	-139.17	24.1729	-137.58	48.1729	-154.98	72.1729	-168.21	96.1729	-163.89	120.173	-162.33	144.173	-141.57	168.173	-138.96	192.173	-151.44	216.173	-103.2	240.173
																													0.173	-139.14	24.173	-137.79	48.173	-155.49	72.173	-168.27	96.173	-164.46	120.173	-162.6	144.173	-141.66	168.173	-139.08	192.173	-151.35	216.173	-104.07	240.173
																													0.17311	-138.81	24.1731	-137.91	48.1731	-154.98	72.1731	-168.33	96.1731	-164.16	120.173	-162.75	144.173	-141.27	168.173	-139.05	192.173	-151.92	216.173	-103.83	240.173
																													0.17322	-139.17	24.1732	-137.85	48.1732	-155.19	72.1732	-167.97	96.1732	-164.07	120.173	-162.45	144.173	-141.81	168.173	-139.02	192.173	-151.65	216.173	-103.71	240.173
																													0.17333	-139.2	24.1733	-137.94	48.1733	-154.83	72.1733	-167.52	96.1733	-163.83	120.173	-162.54	144.173	-141.42	168.173	-139.23	192.173	-151.56	216.173	-103.71	240.173
																													0.17344	-139.26	24.1734	-138.06	48.1734	-154.92	72.1734	-167.28	96.1734	-163.65	120.173	-162.42	144.173	-141.33	168.173	-139.05	192.173	-151.53	216.173	-103.5	240.173
																													0.17356	-139.14	24.1736	-137.97	48.1736	-155.19	72.1736	-167.4	96.1736	-163.26	120.174	-162.3	144.174	-141.27	168.174	-138.96	192.174	-151.74	216.174	-103.71	240.174
																													0.17367	-138.99	24.1737	-138.12	48.1737	-154.71	72.1737	-166.77	96.1737	-163.23	120.174	-162.9	144.174	-141.33	168.174	-139.02	192.174	-151.71	216.174	-103.68	240.174
																													0.17378	-138.72	24.1738	-138.42	48.1738	-154.89	72.1738	-167.1	96.1738	-163.38	120.174	-162.66	144.174	-141.21	168.174	-138.81	192.174	-151.41	216.174	-103.59	240.174
																													0.17389	-138.96	24.1739	-138.45	48.1739	-154.65	72.1739	-167.01	96.1739	-163.44	120.174	-161.49	144.174	-141.03	168.174	-138.69	192.174	-151.41	216.174	-103.41	240.174
																													0.174	-139.26	24.174	-138.36	48.174	-154.62	72.174	-166.98	96.174	-163.38	120.174	-162.78	144.174	-141.03	168.174	-138.48	192.174	-151.26	216.174	-103.38	240.174
																													0.17411	-138.84	24.1741	-138.21	48.1741	-154.38	72.1741	-166.05	96.1741	-163.38	120.174	-162.63	144.174	-140.82	168.174	-138.45	192.174	-151.32	216.174	-103.35	240.174
																													0.17422	-138.69	24.1742	-138.33	48.1742	-154.59	72.1742	-165.21	96.1742	-162.93	120.174	-162.51	144.174	-140.85	168.174	-139.17	192.174	-151.5	216.174	-103.59	240.174
																													0.17433	-138.6	24.1743	-138.57	48.1743	-154.26	72.1743	-165.63	96.1743	-163.11	120.174	-162.39	144.174	-140.94	168.174	-138.78	192.174	-151.53	216.174	-103.44	240.174
																													0.17444	-138.84	24.1744	-138.78	48.1744	-154.41	72.1744	-165.3	96.1744	-162.96	120.174	-162.3	144.174	-140.97	168.174	-138.87	192.174	-151.17	216.174	-103.44	240.174
																													0.17456	-139.02	24.1746	-138.78	48.1746	-154.5	72.1746	-164.85	96.1746	-162.63	120.175	-161.94	144.175	-141	168.175	-138.63	192.175	-151.2	216.175	-103.35	240.175
																													0.17467	-139.05	24.1747	-138.63	48.1747	-154.98	72.1747	-165.72	96.1747	-162.75	120.175	-162.72	144.175	-141.03	168.175	-138.15	192.175	-151.41	216.175	-103.23	240.175
																													0.17478	-138.75	24.1748	-138.48	48.1748	-155.22	72.1748	-165.45	96.1748	-163.29	120.175	-162.51	144.175	-140.7	168.175	-138.78	192.175	-151.74	216.175	-103.17	240.175
																													0.17489	-138.66	24.1749	-138.24	48.1749	-155.43	72.1749	-169.14	96.1749	-163.5	120.175	-162.42	144.175	-140.82	168.175	-138.6	192.175	-151.68	216.175	-103.23	240.175
																													0.175	-139.05	24.175	-138.33	48.175	-155.16	72.175	-168.75	96.175	-163.35	120.175	-162.03	144.175	-141	168.175	-138.69	192.175	-151.83	216.175	-102.99	240.175
																													0.17511	-138.9	24.1751	-138.6	48.1751	-154.95	72.1751	-168.57	96.1751	-163.02	120.175	-162.48	144.175	-140.85	168.175	-138.78	192.175	-151.98	216.175	-103.56	240.175
																													0.17522	-138.87	24.1752	-138.57	48.1752	-154.47	72.1752	-168.99	96.1752	-163.2	120.175	-162.51	144.175	-140.85	168.175	-139.47	192.175	-151.62	216.175	-103.71	240.175
																													0.17533	-138.96	24.1753	-138.33	48.1753	-154.26	72.1753	-169.26	96.1753	-163.38	120.175	-162.39	144.175	-140.85	168.175	-138.33	192.175	-151.32	216.175	-103.38	240.175
																													0.17544	-138.66	24.1754	-138.36	48.1754	-154.68	72.1754	-169.59	96.1754	-162.96	120.175	-162.39	144.175	-141.18	168.175	-138.9	192.175	-152.04	216.175	-103.29	240.175
																													0.17556	-139.17	24.1756	-138.57	48.1756	-154.17	72.1756	-169.29	96.1756	-163.08	120.176	-162.33	144.176	-141.3	168.176	-139.14	192.176	-151.71	216.176	-103.17	240.176
																													0.17567	-139.11	24.1757	-138.48	48.1757	-154.53	72.1757	-169.14	96.1757	-163.35	120.176	-162.42	144.176	-141.45	168.176	-138.93	192.176	-151.59	216.176	-103.38	240.176
																													0.17578	-138.78	24.1758	-138.63	48.1758	-154.56	72.1758	-169.11	96.1758	-163.59	120.176	-162.06	144.176	-141.21	168.176	-138.72	192.176	-151.56	216.176	-103.2	240.176
																													0.17589	-138.69	24.1759	-138.78	48.1759	-154.53	72.1759	-168.78	96.1759	-163.62	120.176	-162.63	144.176	-141.06	168.176	-139.14	192.176	-151.92	216.176	-103.11	240.176
																													0.176	-138.42	24.176	-138.93	48.176	-154.38	72.176	-168.69	96.176	-163.23	120.176	-162.33	144.176	-141.06	168.176	-138.48	192.176	-151.62	216.176	-103.02	240.176
																													0.17611	-138.84	24.1761	-138.96	48.1761	-154.11	72.1761	-168.93	96.1761	-163.02	120.176	-162.6	144.176	-140.79	168.176	-139.35	192.176	-151.23	216.176	-102.9	240.176
																													0.17622	-138.57	24.1762	-138.48	48.1762	-153.9	72.1762	-169.32	96.1762	-162.3	120.176	-162.39	144.176	-140.76	168.176	-139.11	192.176	-151.35	216.176	-102.84	240.176
																													0.17633	-138.51	24.1763	-138.42	48.1763	-154.08	72.1763	-168.96	96.1763	-162.36	120.176	-162.3	144.176	-140.52	168.176	-138.03	192.176	-152.01	216.176	-102.63	240.176
																													0.17644	-138.45	24.1764	-138.69	48.1764	-154.47	72.1764	-168.72	96.1764	-162.69	120.176	-162.42	144.176	-141.03	168.176	-138.33	192.176	-151.62	216.176	-102.69	240.176
																													0.17656	-138.03	24.1766	-138.57	48.1766	-154.65	72.1766	-168.54	96.1766	-162.66	120.177	-162.15	144.177	-140.73	168.177	-138.81	192.177	-151.68	216.177	-102.54	240.177
																													0.17667	-138.33	24.1767	-138.51	48.1767	-154.77	72.1767	-168.3	96.1767	-162.57	120.177	-162.45	144.177	-140.94	168.177	-138.54	192.177	-151.59	216.177	-102.6	240.177
																													0.17678	-138.6	24.1768	-138.75	48.1768	-154.38	72.1768	-168.48	96.1768	-162.51	120.177	-162.18	144.177	-140.85	168.177	-138.75	192.177	-151.89	216.177	-102.66	240.177
																													0.17689	-138.57	24.1769	-138.63	48.1769	-154.59	72.1769	-168.39	96.1769	-162.45	120.177	-162.15	144.177	-140.67	168.177	-138.45	192.177	-151.89	216.177	-102.54	240.177
																													0.177	-138.27	24.177	-138.57	48.177	-154.26	72.177	-168.99	96.177	-162.57	120.177	-162.15	144.177	-140.61	168.177	-137.88	192.177	-151.83	216.177	-102.48	240.177
																													0.17711	-138.48	24.1771	-138.48	48.1771	-154.32	72.1771	-168.45	96.1771	-162.21	120.177	-162	144.177	-140.52	168.177	-138.36	192.177	-151.74	216.177	-102.33	240.177
																													0.17722	-138.54	24.1772	-138.48	48.1772	-154.5	72.1772	-167.85	96.1772	-162.06	120.177	-162.39	144.177	-140.58	168.177	-139.38	192.177	-151.62	216.177	-102.15	240.177
																													0.17733	-138.39	24.1773	-138.54	48.1773	-154.68	72.1773	-168.24	96.1773	-161.91	120.177	-162.09	144.177	-140.46	168.177	-138.63	192.177	-151.41	216.177	-102.45	240.177
																													0.17744	-138.75	24.1774	-138.54	48.1774	-154.65	72.1774	-168.27	96.1774	-162.39	120.177	-162.21	144.177	-140.7	168.177	-139.08	192.177	-151.32	216.177	-102.81	240.177
																													0.17756	-138.9	24.1776	-138.51	48.1776	-154.68	72.1776	-168.42	96.1776	-162.3	120.178	-161.91	144.178	-140.73	168.178	-137.85	192.178	-151.53	216.178	-102.54	240.178
																													0.17767	-138.9	24.1777	-138.39	48.1777	-154.29	72.1777	-167.94	96.1777	-161.94	120.178	-162	144.178	-140.49	168.178	-138.84	192.178	-151.74	216.178	-102.48	240.178
																													0.17778	-138.66	24.1778	-138.18	48.1778	-154.41	72.1778	-167.91	96.1778	-161.88	120.178	-161.94	144.178	-140.79	168.178	-138.57	192.178	-151.47	216.178	-102.45	240.178
																													0.17789	-138.66	24.1779	-138.21	48.1779	-154.89	72.1779	-168.06	96.1779	-161.85	120.178	-162.03	144.178	-140.61	168.178	-138.45	192.178	-151.29	216.178	-102.69	240.178
																													0.178	-138.72	24.178	-138.69	48.178	-154.53	72.178	-167.82	96.178	-162.3	120.178	-162.27	144.178	-140.76	168.178	-138.42	192.178	-151.38	216.178	-102.57	240.178
																													0.17811	-138.78	24.1781	-138.78	48.1781	-154.14	72.1781	-167.73	96.1781	-162	120.178	-162.63	144.178	-140.7	168.178	-138.72	192.178	-151.38	216.178	-102.51	240.178
																													0.17822	-138.72	24.1782	-138.66	48.1782	-154.32	72.1782	-168.72	96.1782	-161.94	120.178	-161.58	144.178	-141.03	168.178	-138.84	192.178	-151.53	216.178	-102.51	240.178
																													0.17833	-138.39	24.1783	-138.57	48.1783	-153.96	72.1783	-169.23	96.1783	-161.88	120.178	-161.82	144.178	-140.94	168.178	-138.75	192.178	-151.35	216.178	-102.3	240.178
																													0.17844	-138.39	24.1784	-138.48	48.1784	-153.87	72.1784	-169.77	96.1784	-161.94	120.178	-162.09	144.178	-140.76	168.178	-139.32	192.178	-151.14	216.178	-102.3	240.178
																													0.17856	-138.42	24.1786	-138.18	48.1786	-153.6	72.1786	-169.2	96.1786	-161.64	120.179	-162.24	144.179	-140.91	168.179	-139.86	192.179	-151.2	216.179	-102.24	240.179
																													0.17867	-138.48	24.1787	-138.21	48.1787	-153.66	72.1787	-168.96	96.1787	-161.82	120.179	-161.76	144.179	-140.52	168.179	-140.49	192.179	-151.44	216.179	-102.03	240.179
																													0.17878	-138.54	24.1788	-137.97	48.1788	-153.36	72.1788	-169.29	96.1788	-161.49	120.179	-161.94	144.179	-140.46	168.179	-139.86	192.179	-151.38	216.179	-101.91	240.179
																													0.17889	-138.33	24.1789	-137.73	48.1789	-153.63	72.1789	-169.59	96.1789	-161.34	120.179	-161.94	144.179	-140.79	168.179	-139.8	192.179	-151.2	216.179	-101.82	240.179
																													0.179	-138.36	24.179	-138.03	48.179	-153.42	72.179	-169.2	96.179	-161.76	120.179	-162.33	144.179	-141	168.179	-139.74	192.179	-151.2	216.179	-101.79	240.179
																													0.17911	-138.36	24.1791	-138.03	48.1791	-153.9	72.1791	-169.05	96.1791	-161.52	120.179	-161.88	144.179	-140.58	168.179	-140.28	192.179	-151.17	216.179	-101.64	240.179
																													0.17922	-138.15	24.1792	-137.67	48.1792	-153.66	72.1792	-168.72	96.1792	-161.52	120.179	-162.06	144.179	-140.76	168.179	-140.49	192.179	-151.2	216.179	-101.46	240.179
																													0.17933	-137.85	24.1793	-137.85	48.1793	-153.78	72.1793	-168.81	96.1793	-161.91	120.179	-162.15	144.179	-140.82	168.179	-139.89	192.179	-151.38	216.179	-101.82	240.179
																													0.17944	-138.06	24.1794	-137.64	48.1794	-154.05	72.1794	-169.17	96.1794	-161.91	120.179	-162.09	144.179	-140.76	168.179	-140.19	192.179	-151.44	216.179	-101.7	240.179
																													0.17956	-138.27	24.1796	-137.55	48.1796	-153.75	72.1796	-169.29	96.1796	-161.55	120.18	-161.91	144.18	-140.52	168.18	-140.79	192.18	-151.86	216.18	-102.36	240.18
																													0.17967	-137.88	24.1797	-137.97	48.1797	-153.54	72.1797	-168.81	96.1797	-161.64	120.18	-162	144.18	-140.85	168.18	-140.76	192.18	-151.74	216.18	-102.51	240.18
																													0.17978	-138.54	24.1798	-138.03	48.1798	-153.3	72.1798	-168.66	96.1798	-161.85	120.18	-161.85	144.18	-140.91	168.18	-140.25	192.18	-151.47	216.18	-102.48	240.18
																													0.17989	-138.48	24.1799	-137.97	48.1799	-153.69	72.1799	-168.78	96.1799	-162.24	120.18	-161.88	144.18	-140.46	168.18	-141	192.18	-151.38	216.18	-102.15	240.18
																													0.18	-138.27	24.18	-137.85	48.18	-153.78	72.18	-168.69	96.18	-162	120.18	-161.91	144.18	-140.37	168.18	-140.67	192.18	-151.35	216.18	-102.09	240.18
																													0.18011	-138.48	24.1801	-137.52	48.1801	-154.05	72.1801	-168.48	96.1801	-161.85	120.18	-162.33	144.18	-140.55	168.18	-140.64	192.18	-151.38	216.18	-102.09	240.18
																													0.18022	-138.18	24.1802	-137.97	48.1802	-154.02	72.1802	-168.33	96.1802	-161.82	120.18	-161.58	144.18	-140.25	168.18	-139.62	192.18	-151.23	216.18	-101.79	240.18
																													0.18033	-138.09	24.1803	-137.85	48.1803	-153.84	72.1803	-168.66	96.1803	-161.52	120.18	-162.36	144.18	-140.31	168.18	-140.25	192.18	-151.32	216.18	-101.76	240.18
																													0.18044	-138.24	24.1804	-138.18	48.1804	-154.38	72.1804	-168.18	96.1804	-161.46	120.18	-162.39	144.18	-140.4	168.18	-140.88	192.18	-151.26	216.18	-101.7	240.18
																													0.18056	-138	24.1806	-138.09	48.1806	-154.14	72.1806	-168.06	96.1806	-161.46	120.181	-161.97	144.181	-140.07	168.181	-140.28	192.181	-151.08	216.181	-101.58	240.181
																													0.18067	-138.27	24.1807	-137.79	48.1807	-153.81	72.1807	-167.58	96.1807	-161.4	120.181	-162.03	144.181	-140.16	168.181	-140.16	192.181	-151.2	216.181	-101.37	240.181
																													0.18078	-138.63	24.1808	-137.76	48.1808	-153.6	72.1808	-167.22	96.1808	-161.61	120.181	-162.24	144.181	-140.4	168.181	-139.62	192.181	-151.2	216.181	-101.22	240.181
																													0.18089	-138.6	24.1809	-137.91	48.1809	-153.51	72.1809	-167.01	96.1809	-161.79	120.181	-161.7	144.181	-140.01	168.181	-139.8	192.181	-151.02	216.181	-101.19	240.181
																													0.181	-138.21	24.181	-137.61	48.181	-153.27	72.181	-166.95	96.181	-161.37	120.181	-162.12	144.181	-140.07	168.181	-140.73	192.181	-151.14	216.181	-101.22	240.181
																													0.18111	-138.48	24.1811	-137.85	48.1811	-153.24	72.1811	-166.71	96.1811	-161.61	120.181	-162.06	144.181	-140.1	168.181	-140.01	192.181	-151.11	216.181	-101.31	240.181
																													0.18122	-138.03	24.1812	-137.91	48.1812	-153.36	72.1812	-167.04	96.1812	-161.37	120.181	-162.42	144.181	-139.89	168.181	-140.34	192.181	-151.23	216.181	-101.31	240.181
																													0.18133	-137.88	24.1813	-137.94	48.1813	-153.6	72.1813	-166.86	96.1813	-161.55	120.181	-162.15	144.181	-140.01	168.181	-141.57	192.181	-151.44	216.181	-101.16	240.181
																													0.18144	-138.21	24.1814	-137.94	48.1814	-153.66	72.1814	-167.52	96.1814	-161.07	120.181	-161.61	144.181	-140.01	168.181	-140.85	192.181	-151.35	216.181	-101.01	240.181
																													0.18156	-138.27	24.1816	-138.39	48.1816	-153.69	72.1816	-167.88	96.1816	-161.49	120.182	-162.15	144.182	-140.31	168.182	-140.85	192.182	-151.35	216.182	-100.86	240.182
																													0.18167	-138.03	24.1817	-137.91	48.1817	-153.84	72.1817	-167.73	96.1817	-161.52	120.182	-162.03	144.182	-140.19	168.182	-141	192.182	-150.78	216.182	-100.95	240.182
																													0.18178	-138.33	24.1818	-137.76	48.1818	-153.36	72.1818	-167.55	96.1818	-161.19	120.182	-162.06	144.182	-140.37	168.182	-140.04	192.182	-150.99	216.182	-101.28	240.182
																													0.18189	-138.3	24.1819	-137.67	48.1819	-153.42	72.1819	-167.64	96.1819	-160.98	120.182	-161.94	144.182	-140.07	168.182	-140.1	192.182	-151.35	216.182	-101.19	240.182
																													0.182	-138.21	24.182	-137.52	48.182	-153.9	72.182	-167.07	96.182	-160.95	120.182	-161.73	144.182	-140.1	168.182	-139.05	192.182	-150.72	216.182	-100.95	240.182
																													0.18211	-138.18	24.1821	-138	48.1821	-153.3	72.1821	-167.13	96.1821	-161.04	120.182	-162.54	144.182	-139.89	168.182	-139.02	192.182	-150.54	216.182	-100.95	240.182
																													0.18222	-138.33	24.1822	-137.67	48.1822	-153.48	72.1822	-167.82	96.1822	-160.71	120.182	-162.54	144.182	-140.07	168.182	-139.56	192.182	-151.02	216.182	-100.71	240.182
																													0.18233	-138.24	24.1823	-137.79	48.1823	-153.21	72.1823	-167.88	96.1823	-160.5	120.182	-161.64	144.182	-139.47	168.182	-139.08	192.182	-150.51	216.182	-100.74	240.182
																													0.18244	-138.21	24.1824	-138.18	48.1824	-153.39	72.1824	-167.94	96.1824	-160.62	120.182	-161.88	144.182	-139.68	168.182	-139.05	192.182	-150.42	216.182	-100.65	240.182
																													0.18256	-138.42	24.1826	-138.33	48.1826	-153.81	72.1826	-167.55	96.1826	-160.74	120.183	-161.97	144.183	-140.1	168.183	-139.35	192.183	-150.96	216.183	-100.41	240.183
																													0.18267	-137.76	24.1827	-138.06	48.1827	-153.63	72.1827	-167.64	96.1827	-160.26	120.183	-162.06	144.183	-140.13	168.183	-139.2	192.183	-150.78	216.183	-100.74	240.183
																													0.18278	-138.09	24.1828	-138.09	48.1828	-153.9	72.1828	-167.37	96.1828	-160.44	120.183	-162.03	144.183	-140.16	168.183	-139.44	192.183	-150.93	216.183	-100.59	240.183
																													0.18289	-138.21	24.1829	-137.64	48.1829	-153.84	72.1829	-167.4	96.1829	-160.2	120.183	-162.12	144.183	-140.34	168.183	-139.5	192.183	-151.17	216.183	-100.38	240.183
																													0.183	-138.12	24.183	-137.52	48.183	-153.27	72.183	-167.49	96.183	-160.41	120.183	-161.82	144.183	-140.64	168.183	-139.05	192.183	-150.84	216.183	-100.44	240.183
																													0.18311	-138.12	24.1831	-137.7	48.1831	-153.54	72.1831	-167.94	96.1831	-160.5	120.183	-161.97	144.183	-140.19	168.183	-139.68	192.183	-150.6	216.183	-101.13	240.183
																													0.18322	-137.94	24.1832	-137.64	48.1832	-153.54	72.1832	-168	96.1832	-160.47	120.183	-162.15	144.183	-140.22	168.183	-139.74	192.183	-150.45	216.183	-100.98	240.183
																													0.18333	-138.09	24.1833	-137.55	48.1833	-153.99	72.1833	-167.91	96.1833	-159.99	120.183	-162.45	144.183	-140.07	168.183	-139.32	192.183	-150.78	216.183	-101.1	240.183
																													0.18344	-138.03	24.1834	-137.28	48.1834	-154.05	72.1834	-167.46	96.1834	-159.78	120.183	-162.15	144.183	-140.16	168.183	-139.86	192.183	-150.39	216.183	-101.07	240.183
																													0.18356	-137.82	24.1836	-137.31	48.1836	-153.75	72.1836	-169.47	96.1836	-159.63	120.184	-161.7	144.184	-139.98	168.184	-140.19	192.184	-150.27	216.184	-100.86	240.184
																													0.18367	-137.88	24.1837	-137.13	48.1837	-153.81	72.1837	-169.11	96.1837	-160.05	120.184	-162.18	144.184	-140.28	168.184	-140.49	192.184	-150.15	216.184	-100.71	240.184
																													0.18378	-137.88	24.1838	-137.25	48.1838	-153.57	72.1838	-168.93	96.1838	-159.51	120.184	-161.64	144.184	-140.13	168.184	-139.41	192.184	-150.27	216.184	-100.59	240.184
																													0.18389	-138.3	24.1839	-137.13	48.1839	-153.57	72.1839	-168.45	96.1839	-159.18	120.184	-161.55	144.184	-140.04	168.184	-138.66	192.184	-150.27	216.184	-100.56	240.184
																													0.184	-138.39	24.184	-137.07	48.184	-153.84	72.184	-167.82	96.184	-159.42	120.184	-162.03	144.184	-139.98	168.184	-139.29	192.184	-150.15	216.184	-100.89	240.184
																													0.18411	-138.21	24.1841	-137.25	48.1841	-153.54	72.1841	-167.67	96.1841	-159.51	120.184	-161.82	144.184	-139.62	168.184	-138.9	192.184	-150.15	216.184	-100.92	240.184
																													0.18422	-137.91	24.1842	-137.22	48.1842	-153.36	72.1842	-167.79	96.1842	-159.6	120.184	-161.94	144.184	-139.86	168.184	-138.99	192.184	-150.48	216.184	-100.8	240.184
																													0.18433	-138.03	24.1843	-137.22	48.1843	-153	72.1843	-167.34	96.1843	-159.3	120.184	-162.21	144.184	-139.65	168.184	-138.24	192.184	-150.63	216.184	-100.74	240.184
																													0.18444	-138.09	24.1844	-137.25	48.1844	-152.97	72.1844	-167.64	96.1844	-159.51	120.184	-161.76	144.184	-139.8	168.184	-139.47	192.184	-150.78	216.184	-100.56	240.184
																													0.18456	-137.76	24.1846	-137.19	48.1846	-153.15	72.1846	-167.1	96.1846	-159.57	120.185	-161.31	144.185	-139.62	168.185	-138.6	192.185	-150.48	216.185	-100.44	240.185
																													0.18467	-137.82	24.1847	-137.55	48.1847	-152.91	72.1847	-167.25	96.1847	-159.3	120.185	-161.67	144.185	-139.5	168.185	-139.44	192.185	-150.51	216.185	-100.32	240.185
																													0.18478	-138.09	24.1848	-137.34	48.1848	-153.27	72.1848	-167.49	96.1848	-159.06	120.185	-161.34	144.185	-139.41	168.185	-138.63	192.185	-150.54	216.185	-100.08	240.185
																													0.18489	-137.88	24.1849	-137.37	48.1849	-153.06	72.1849	-166.92	96.1849	-159.21	120.185	-161.25	144.185	-139.35	168.185	-138.72	192.185	-150.42	216.185	-100.26	240.185
																													0.185	-137.82	24.185	-137.19	48.185	-153.24	72.185	-166.77	96.185	-159	120.185	-161.34	144.185	-139.38	168.185	-138.66	192.185	-150.06	216.185	-100.08	240.185
																													0.18511	-137.73	24.1851	-137.43	48.1851	-153.18	72.1851	-166.47	96.1851	-159	120.185	-162.06	144.185	-139.29	168.185	-137.67	192.185	-150.06	216.185	-99.78	240.185
																													0.18522	-137.76	24.1852	-137.34	48.1852	-153.18	72.1852	-166.26	96.1852	-159.18	120.185	-161.76	144.185	-139.41	168.185	-137.7	192.185	-150.15	216.185	-99.75	240.185
																													0.18533	-138.09	24.1853	-137.13	48.1853	-153.21	72.1853	-166.8	96.1853	-158.91	120.185	-161.55	144.185	-139.14	168.185	-137.76	192.185	-149.91	216.185	-99.6	240.185
																													0.18544	-137.79	24.1854	-136.92	48.1854	-152.94	72.1854	-166.65	96.1854	-158.94	120.185	-161.82	144.185	-139.47	168.185	-137.79	192.185	-150.18	216.185	-99.78	240.185
																													0.18556	-137.76	24.1856	-137.1	48.1856	-152.85	72.1856	-166.86	96.1856	-159.21	120.186	-162	144.186	-139.68	168.186	-138.06	192.186	-150.39	216.186	-99.75	240.186
																													0.18567	-137.61	24.1857	-137.22	48.1857	-152.58	72.1857	-166.56	96.1857	-159.06	120.186	-161.79	144.186	-139.68	168.186	-137.52	192.186	-150.57	216.186	-99.9	240.186
																													0.18578	-137.52	24.1858	-137.16	48.1858	-152.34	72.1858	-166.35	96.1858	-158.91	120.186	-161.55	144.186	-139.26	168.186	-137.88	192.186	-150.33	216.186	-99.84	240.186
																													0.18589	-137.37	24.1859	-137.16	48.1859	-152.43	72.1859	-168.18	96.1859	-158.88	120.186	-161.37	144.186	-138.99	168.186	-137.64	192.186	-150.12	216.186	-99.57	240.186
																													0.186	-137.58	24.186	-137.13	48.186	-152.34	72.186	-167.88	96.186	-158.55	120.186	-161.52	144.186	-139.56	168.186	-137.73	192.186	-150.06	216.186	-99.42	240.186
																													0.18611	-137.85	24.1861	-137.1	48.1861	-152.61	72.1861	-167.61	96.1861	-158.64	120.186	-161.22	144.186	-139.62	168.186	-137.46	192.186	-149.88	216.186	-99.33	240.186
																													0.18622	-137.61	24.1862	-137.46	48.1862	-152.07	72.1862	-168.84	96.1862	-158.73	120.186	-161.55	144.186	-139.38	168.186	-137.49	192.186	-150.12	216.186	-99.15	240.186
																													0.18633	-137.22	24.1863	-137.52	48.1863	-152.61	72.1863	-168.69	96.1863	-158.76	120.186	-161.22	144.186	-139.47	168.186	-137.82	192.186	-150.09	216.186	-99.72	240.186
																													0.18644	-137.55	24.1864	-137.52	48.1864	-152.49	72.1864	-168.57	96.1864	-159.27	120.186	-161.7	144.186	-139.56	168.186	-137.7	192.186	-150.12	216.186	-102.45	240.186
																													0.18656	-137.73	24.1866	-137.61	48.1866	-152.31	72.1866	-168.48	96.1866	-159.09	120.187	-161.37	144.187	-139.44	168.187	-137.73	192.187	-149.76	216.187	-103.47	240.187
																													0.18667	-137.22	24.1867	-137.91	48.1867	-151.95	72.1867	-168.24	96.1867	-159	120.187	-161.55	144.187	-139.17	168.187	-138.12	192.187	-149.46	216.187	-103.17	240.187
																													0.18678	-137.64	24.1868	-137.7	48.1868	-152.43	72.1868	-167.79	96.1868	-158.67	120.187	-162.06	144.187	-139.32	168.187	-138.54	192.187	-149.49	216.187	-102.84	240.187
																													0.18689	-137.61	24.1869	-137.4	48.1869	-152.31	72.1869	-167.97	96.1869	-157.71	120.187	-161.88	144.187	-139.23	168.187	-138.45	192.187	-149.64	216.187	-103.14	240.187
																													0.187	-137.64	24.187	-137.67	48.187	-152.25	72.187	-167.82	96.187	-158.22	120.187	-161.46	144.187	-139.14	168.187	-137.43	192.187	-149.73	216.187	-102.84	240.187
																													0.18711	-137.7	24.1871	-137.55	48.1871	-152.52	72.1871	-168.12	96.1871	-157.95	120.187	-161.31	144.187	-139.08	168.187	-137.16	192.187	-150.69	216.187	-102.96	240.187
																													0.18722	-137.58	24.1872	-137.49	48.1872	-152.49	72.1872	-168	96.1872	-157.68	120.187	-161.37	144.187	-139.17	168.187	-136.95	192.187	-150.54	216.187	-103.08	240.187
																													0.18733	-137.85	24.1873	-137.46	48.1873	-152.85	72.1873	-167.73	96.1873	-157.77	120.187	-161.52	144.187	-139.23	168.187	-137.46	192.187	-150.54	216.187	-102.84	240.187
																													0.18744	-137.97	24.1874	-137.49	48.1874	-152.49	72.1874	-167.64	96.1874	-157.65	120.187	-161.58	144.187	-139.29	168.187	-136.65	192.187	-150.39	216.187	-102.78	240.187
																													0.18756	-137.76	24.1876	-137.76	48.1876	-152.64	72.1876	-168.03	96.1876	-158.07	120.188	-161.28	144.188	-138.87	168.188	-137.31	192.188	-150.45	216.188	-102.69	240.188
																													0.18767	-137.61	24.1877	-137.73	48.1877	-152.4	72.1877	-168.12	96.1877	-157.98	120.188	-161.58	144.188	-138.78	168.188	-137.76	192.188	-150.27	216.188	-102.48	240.188
																													0.18778	-137.67	24.1878	-137.58	48.1878	-152.34	72.1878	-168.39	96.1878	-157.53	120.188	-161.61	144.188	-138.87	168.188	-137.28	192.188	-150.21	216.188	-102.42	240.188
																													0.18789	-137.79	24.1879	-137.4	48.1879	-151.92	72.1879	-168.09	96.1879	-157.65	120.188	-161.34	144.188	-139.02	168.188	-138.06	192.188	-150.57	216.188	-102.3	240.188
																													0.188	-137.61	24.188	-137.43	48.188	-151.47	72.188	-167.52	96.188	-157.38	120.188	-161.22	144.188	-139.14	168.188	-137.55	192.188	-150.6	216.188	-102.93	240.188
																													0.18811	-137.58	24.1881	-137.37	48.1881	-152.01	72.1881	-167.46	96.1881	-157.14	120.188	-160.98	144.188	-138.84	168.188	-138	192.188	-150.21	216.188	-102.78	240.188
																													0.18822	-137.64	24.1882	-137.52	48.1882	-151.8	72.1882	-167.73	96.1882	-156.87	120.188	-160.65	144.188	-138.36	168.188	-137.25	192.188	-150.27	216.188	-102.6	240.188
																													0.18833	-137.49	24.1883	-137.37	48.1883	-151.32	72.1883	-167.34	96.1883	-156.75	120.188	-161.46	144.188	-138.81	168.188	-137.37	192.188	-150.15	216.188	-102.66	240.188
																													0.18844	-137.64	24.1884	-137.37	48.1884	-151.53	72.1884	-167.01	96.1884	-157.5	120.188	-161.4	144.188	-139.17	168.188	-138	192.188	-150.03	216.188	-103.08	240.188
																													0.18856	-137.13	24.1886	-137.49	48.1886	-151.92	72.1886	-166.86	96.1886	-157.53	120.189	-161.13	144.189	-138.93	168.189	-138.87	192.189	-149.79	216.189	-103.2	240.189
																													0.18867	-137.7	24.1887	-137.61	48.1887	-150.57	72.1887	-166.62	96.1887	-157.59	120.189	-161.49	144.189	-138.93	168.189	-137.43	192.189	-150.12	216.189	-102.96	240.189
																													0.18878	-137.76	24.1888	-137.67	48.1888	-150.87	72.1888	-167.01	96.1888	-157.89	120.189	-160.77	144.189	-139.14	168.189	-137.22	192.189	-150.51	216.189	-102.78	240.189
																													0.18889	-137.82	24.1889	-137.52	48.1889	-150.33	72.1889	-167.88	96.1889	-157.92	120.189	-161.31	144.189	-138.3	168.189	-137.34	192.189	-150.48	216.189	-102.6	240.189
																													0.189	-137.82	24.189	-137.43	48.189	-150.18	72.189	-167.85	96.189	-157.62	120.189	-161.22	144.189	-138.45	168.189	-137.52	192.189	-149.82	216.189	-102.6	240.189
																													0.18911	-137.82	24.1891	-137.55	48.1891	-149.94	72.1891	-167.85	96.1891	-157.62	120.189	-160.83	144.189	-139.53	168.189	-136.95	192.189	-150.09	216.189	-102.66	240.189
																													0.18922	-137.97	24.1892	-137.31	48.1892	-149.55	72.1892	-167.58	96.1892	-157.62	120.189	-161.19	144.189	-139.08	168.189	-136.86	192.189	-150.06	216.189	-102.36	240.189
																													0.18933	-137.52	24.1893	-137.13	48.1893	-149.28	72.1893	-167.1	96.1893	-157.5	120.189	-160.65	144.189	-139.08	168.189	-137.34	192.189	-149.94	216.189	-102.39	240.189
																													0.18944	-137.64	24.1894	-137.16	48.1894	-149.19	72.1894	-166.95	96.1894	-157.26	120.189	-160.56	144.189	-139.29	168.189	-137.43	192.189	-149.94	216.189	-102.21	240.189
																													0.18956	-137.52	24.1896	-137.19	48.1896	-149.55	72.1896	-166.56	96.1896	-157.29	120.19	-161.34	144.19	-139.29	168.19	-137.34	192.19	-150.15	216.19	-102.12	240.19
																													0.18967	-137.37	24.1897	-137.04	48.1897	-149.22	72.1897	-166.35	96.1897	-156.81	120.19	-160.8	144.19	-139.2	168.19	-137.13	192.19	-149.76	216.19	-102.03	240.19
																													0.18978	-137.22	24.1898	-137.16	48.1898	-149.55	72.1898	-166.14	96.1898	-156.69	120.19	-161.07	144.19	-138.99	168.19	-136.74	192.19	-149.55	216.19	-102.06	240.19
																													0.18989	-137.16	24.1899	-136.95	48.1899	-149.07	72.1899	-166.44	96.1899	-156.39	120.19	-161.25	144.19	-138.81	168.19	-136.65	192.19	-149.76	216.19	-101.85	240.19
																													0.19	-137.49	24.19	-136.92	48.19	-149.34	72.19	-166.83	96.19	-156.36	120.19	-161.58	144.19	-139.14	168.19	-136.92	192.19	-149.85	216.19	-102.15	240.19
																													0.19011	-137.82	24.1901	-136.77	48.1901	-149.52	72.1901	-166.92	96.1901	-156.51	120.19	-161.7	144.19	-139.2	168.19	-137.34	192.19	-149.64	216.19	-102.12	240.19
																													0.19022	-137.58	24.1902	-136.95	48.1902	-148.95	72.1902	-166.95	96.1902	-157.32	120.19	-161.28	144.19	-139.17	168.19	-136.17	192.19	-149.91	216.19	-102.72	240.19
																													0.19033	-137.82	24.1903	-137.31	48.1903	-155.55	72.1903	-167.1	96.1903	-156.87	120.19	-161.04	144.19	-139.05	168.19	-136.23	192.19	-149.61	216.19	-102.36	240.19
																													0.19044	-137.91	24.1904	-137.22	48.1904	-155.34	72.1904	-166.92	96.1904	-156.15	120.19	-161.37	144.19	-138.66	168.19	-137.16	192.19	-150	216.19	-102.15	240.19
																													0.19056	-137.85	24.1906	-137.31	48.1906	-155.46	72.1906	-166.86	96.1906	-155.82	120.191	-160.86	144.191	-138.93	168.191	-137.37	192.191	-149.94	216.191	-102.39	240.191
																													0.19067	-137.79	24.1907	-137.43	48.1907	-155.25	72.1907	-166.92	96.1907	-156.33	120.191	-161.04	144.191	-138.66	168.191	-137.16	192.191	-150.15	216.191	-102.24	240.191
																													0.19078	-137.88	24.1908	-137.55	48.1908	-155.49	72.1908	-166.74	96.1908	-161.7	120.191	-161.04	144.191	-138.81	168.191	-136.35	192.191	-149.79	216.191	-102.15	240.191
																													0.19089	-137.67	24.1909	-137.67	48.1909	-155.61	72.1909	-166.26	96.1909	-161.94	120.191	-161.25	144.191	-138.72	168.191	-136.2	192.191	-149.91	216.191	-101.97	240.191
																													0.191	-137.46	24.191	-137.73	48.191	-155.4	72.191	-166.14	96.191	-161.67	120.191	-161.1	144.191	-138.57	168.191	-136.32	192.191	-149.85	216.191	-102	240.191
																													0.19111	-137.4	24.1911	-137.76	48.1911	-155.34	72.1911	-166.2	96.1911	-162.27	120.191	-161.31	144.191	-138.66	168.191	-136.35	192.191	-149.61	216.191	-101.97	240.191
																													0.19122	-137.64	24.1912	-137.58	48.1912	-154.8	72.1912	-166.05	96.1912	-161.97	120.191	-161.25	144.191	-138.78	168.191	-136.23	192.191	-149.64	216.191	-102.12	240.191
																													0.19133	-137.73	24.1913	-137.46	48.1913	-154.89	72.1913	-166.23	96.1913	-161.61	120.191	-160.92	144.191	-138.69	168.191	-136.11	192.191	-149.52	216.191	-102.09	240.191
																													0.19144	-137.1	24.1914	-137.19	48.1914	-155.01	72.1914	-166.44	96.1914	-161.7	120.191	-161.22	144.191	-138.66	168.191	-136.41	192.191	-149.79	216.191	-101.85	240.191
																													0.19156	-137.43	24.1916	-137.31	48.1916	-155.49	72.1916	-166.47	96.1916	-161.97	120.192	-161.64	144.192	-138.78	168.192	-136.53	192.192	-149.91	216.192	-101.85	240.192
																													0.19167	-137.55	24.1917	-137.55	48.1917	-155.37	72.1917	-166.23	96.1917	-161.7	120.192	-160.68	144.192	-138.9	168.192	-136.98	192.192	-149.43	216.192	-101.88	240.192
																													0.19178	-137.46	24.1918	-137.55	48.1918	-155.28	72.1918	-166.35	96.1918	-161.7	120.192	-160.5	144.192	-139.5	168.192	-135.78	192.192	-149.73	216.192	-101.73	240.192
																													0.19189	-137.73	24.1919	-137.49	48.1919	-154.89	72.1919	-166.38	96.1919	-161.73	120.192	-160.71	144.192	-139.11	168.192	-137.1	192.192	-149.73	216.192	-101.64	240.192
																													0.192	-137.7	24.192	-137.43	48.192	-154.74	72.192	-166.29	96.192	-161.67	120.192	-161.31	144.192	-139.14	168.192	-136.77	192.192	-149.52	216.192	-101.55	240.192
																													0.19211	-137.7	24.1921	-137.34	48.1921	-155.43	72.1921	-165.84	96.1921	-161.58	120.192	-161.13	144.192	-139.14	168.192	-136.62	192.192	-149.67	216.192	-101.43	240.192
																													0.19222	-137.37	24.1922	-137.13	48.1922	-155.4	72.1922	-165.69	96.1922	-161.91	120.192	-161.04	144.192	-138.99	168.192	-136.8	192.192	-149.73	216.192	-101.34	240.192
																													0.19233	-137.61	24.1923	-136.95	48.1923	-155.34	72.1923	-165.48	96.1923	-161.76	120.192	-161.34	144.192	-138.99	168.192	-136.77	192.192	-149.61	216.192	-101.4	240.192
																													0.19244	-137.52	24.1924	-136.8	48.1924	-155.19	72.1924	-165.66	96.1924	-161.58	120.192	-161.16	144.192	-139.02	168.192	-136.86	192.192	-149.76	216.192	-102.18	240.192
																													0.19256	-137.34	24.1926	-137.1	48.1926	-154.98	72.1926	-165.33	96.1926	-161.79	120.193	-161.58	144.193	-138.6	168.193	-136.62	192.193	-149.52	216.193	-101.91	240.193
																													0.19267	-137.67	24.1927	-136.95	48.1927	-155.07	72.1927	-164.85	96.1927	-162.21	120.193	-161.25	144.193	-138.66	168.193	-136.32	192.193	-149.73	216.193	-102.24	240.193
																													0.19278	-137.52	24.1928	-137.07	48.1928	-155.43	72.1928	-164.85	96.1928	-161.97	120.193	-160.68	144.193	-139.05	168.193	-136.02	192.193	-149.52	216.193	-102.27	240.193
																													0.19289	-137.43	24.1929	-137.04	48.1929	-155.46	72.1929	-164.73	96.1929	-161.31	120.193	-160.83	144.193	-138.75	168.193	-136.5	192.193	-149.01	216.193	-102.33	240.193
																													0.193	-137.58	24.193	-136.98	48.193	-155.43	72.193	-163.86	96.193	-161.07	120.193	-161.07	144.193	-139.2	168.193	-136.26	192.193	-149.4	216.193	-102.3	240.193
																													0.19311	-137.4	24.1931	-136.98	48.1931	-155.31	72.1931	-163.8	96.1931	-161.34	120.193	-160.83	144.193	-138.72	168.193	-135.99	192.193	-149.67	216.193	-102.06	240.193
																													0.19322	-137.4	24.1932	-137.4	48.1932	-155.22	72.1932	-164.1	96.1932	-161.16	120.193	-161.13	144.193	-138.81	168.193	-136.53	192.193	-149.34	216.193	-101.85	240.193
																													0.19333	-137.58	24.1933	-137.19	48.1933	-155.64	72.1933	-168.36	96.1933	-161.25	120.193	-160.83	144.193	-138.78	168.193	-136.62	192.193	-149.31	216.193	-101.46	240.193
																													0.19344	-137.37	24.1934	-137.13	48.1934	-155.4	72.1934	-168.06	96.1934	-161.34	120.193	-160.77	144.193	-138.75	168.193	-136.41	192.193	-149.49	216.193	-101.4	240.193
																													0.19356	-137.28	24.1936	-136.8	48.1936	-155.31	72.1936	-167.7	96.1936	-161.79	120.194	-160.47	144.194	-138.93	168.194	-136.89	192.194	-149.1	216.194	-101.61	240.194
																													0.19367	-137.37	24.1937	-136.74	48.1937	-155.19	72.1937	-167.46	96.1937	-161.31	120.194	-160.77	144.194	-138.84	168.194	-136.74	192.194	-149.22	216.194	-101.79	240.194
																													0.19378	-137.07	24.1938	-136.98	48.1938	-155.1	72.1938	-168.24	96.1938	-161.52	120.194	-161.1	144.194	-138.75	168.194	-136.65	192.194	-149.04	216.194	-101.58	240.194
																													0.19389	-137.04	24.1939	-136.89	48.1939	-155.19	72.1939	-167.88	96.1939	-161.22	120.194	-160.62	144.194	-138.84	168.194	-137.37	192.194	-149.19	216.194	-101.52	240.194
																													0.194	-137.16	24.194	-137.25	48.194	-155.4	72.194	-168.15	96.194	-161.25	120.194	-161.01	144.194	-138.78	168.194	-137.16	192.194	-149.13	216.194	-101.49	240.194
																													0.19411	-137.34	24.1941	-137.34	48.1941	-155.28	72.1941	-168.12	96.1941	-161.25	120.194	-160.71	144.194	-138.66	168.194	-137.34	192.194	-149.67	216.194	-101.19	240.194
																													0.19422	-137.25	24.1942	-137.61	48.1942	-155.01	72.1942	-168	96.1942	-161.1	120.194	-161.04	144.194	-138.45	168.194	-137.25	192.194	-149.55	216.194	-101.16	240.194
																													0.19433	-136.74	24.1943	-137.55	48.1943	-154.89	72.1943	-167.91	96.1943	-161.16	120.194	-160.35	144.194	-138.39	168.194	-136.44	192.194	-149.37	216.194	-101.07	240.194
																													0.19444	-137.4	24.1944	-137.13	48.1944	-154.98	72.1944	-167.55	96.1944	-160.86	120.194	-160.65	144.194	-138.75	168.194	-136.59	192.194	-149.64	216.194	-100.98	240.194
																													0.19456	-137.37	24.1946	-137.19	48.1946	-154.32	72.1946	-167.19	96.1946	-161.16	120.195	-160.59	144.195	-138.69	168.195	-137.1	192.195	-149.28	216.195	-100.8	240.195
																													0.19467	-137.31	24.1947	-137.25	48.1947	-154.86	72.1947	-166.89	96.1947	-160.8	120.195	-160.92	144.195	-138.96	168.195	-136.77	192.195	-149.04	216.195	-100.68	240.195
																													0.19478	-137.52	24.1948	-137.16	48.1948	-154.62	72.1948	-167.43	96.1948	-160.5	120.195	-160.2	144.195	-138.51	168.195	-136.95	192.195	-149.04	216.195	-101.4	240.195
																													0.19489	-137.25	24.1949	-137.19	48.1949	-154.59	72.1949	-166.74	96.1949	-160.05	120.195	-160.62	144.195	-138.3	168.195	-137.1	192.195	-149.07	216.195	-101.31	240.195
																													0.195	-137.37	24.195	-137.01	48.195	-154.59	72.195	-166.65	96.195	-160.5	120.195	-160.08	144.195	-138.27	168.195	-136.62	192.195	-149.07	216.195	-101.7	240.195
																													0.19511	-136.98	24.1951	-137.13	48.1951	-154.5	72.1951	-166.35	96.1951	-160.71	120.195	-160.14	144.195	-138.15	168.195	-137.01	192.195	-149.1	216.195	-101.94	240.195
																													0.19522	-136.92	24.1952	-137.25	48.1952	-154.41	72.1952	-166.2	96.1952	-160.35	120.195	-160.08	144.195	-138.33	168.195	-136.5	192.195	-148.98	216.195	-101.67	240.195
																													0.19533	-137.04	24.1953	-137.64	48.1953	-154.38	72.1953	-166.14	96.1953	-160.5	120.195	-160.29	144.195	-138.3	168.195	-136.92	192.195	-149.04	216.195	-101.52	240.195
																													0.19544	-137.1	24.1954	-137.43	48.1954	-154.38	72.1954	-165.69	96.1954	-160.62	120.195	-160.74	144.195	-138.24	168.195	-136.77	192.195	-149.01	216.195	-101.52	240.195
																													0.19556	-137.04	24.1956	-137.19	48.1956	-154.92	72.1956	-166.05	96.1956	-160.56	120.196	-160.65	144.196	-138.24	168.196	-136.83	192.196	-149.13	216.196	-101.31	240.196
																													0.19567	-137.04	24.1957	-137.16	48.1957	-154.44	72.1957	-165.63	96.1957	-160.14	120.196	-160.47	144.196	-138.3	168.196	-136.14	192.196	-149.01	216.196	-101.16	240.196
																													0.19578	-137.31	24.1958	-136.95	48.1958	-155.1	72.1958	-165.93	96.1958	-160.05	120.196	-160.8	144.196	-137.73	168.196	-136.38	192.196	-149.28	216.196	-100.95	240.196
																													0.19589	-137.49	24.1959	-136.98	48.1959	-154.98	72.1959	-165.87	96.1959	-160.74	120.196	-160.5	144.196	-138.21	168.196	-136.5	192.196	-149.31	216.196	-101.04	240.196
																													0.196	-137.34	24.196	-137.07	48.196	-154.95	72.196	-165.54	96.196	-160.53	120.196	-160.8	144.196	-138.03	168.196	-136.41	192.196	-149.19	216.196	-101.1	240.196
																													0.19611	-137.28	24.1961	-137.01	48.1961	-154.98	72.1961	-166.11	96.1961	-160.26	120.196	-160.59	144.196	-138.3	168.196	-136.38	192.196	-149.28	216.196	-101.07	240.196
																													0.19622	-137.13	24.1962	-137.55	48.1962	-155.13	72.1962	-165.48	96.1962	-159.78	120.196	-160.29	144.196	-138.09	168.196	-136.02	192.196	-149.1	216.196	-101.04	240.196
																													0.19633	-137.31	24.1963	-137.49	48.1963	-155.19	72.1963	-166.17	96.1963	-159.99	120.196	-160.41	144.196	-138.06	168.196	-136.38	192.196	-149.25	216.196	-100.8	240.196
																													0.19644	-137.46	24.1964	-137.13	48.1964	-154.83	72.1964	-166.71	96.1964	-159.78	120.196	-160.35	144.196	-138.45	168.196	-135.99	192.196	-149.22	216.196	-100.71	240.196
																													0.19656	-137.28	24.1966	-137.22	48.1966	-154.8	72.1966	-166.53	96.1966	-160.14	120.197	-160.53	144.197	-138.24	168.197	-136.08	192.197	-149.37	216.197	-100.77	240.197
																													0.19667	-137.07	24.1967	-137.19	48.1967	-154.44	72.1967	-166.23	96.1967	-160.26	120.197	-160.02	144.197	-138.27	168.197	-136.11	192.197	-148.92	216.197	-100.71	240.197
																													0.19678	-137.52	24.1968	-137.28	48.1968	-155.7	72.1968	-166.26	96.1968	-159.96	120.197	-160.05	144.197	-138.27	168.197	-136.29	192.197	-148.86	216.197	-100.53	240.197
																													0.19689	-137.22	24.1969	-137.28	48.1969	-155.55	72.1969	-166.59	96.1969	-160.11	120.197	-160.32	144.197	-137.82	168.197	-136.5	192.197	-148.77	216.197	-101.19	240.197
																													0.197	-137.13	24.197	-136.98	48.197	-155.31	72.197	-166.08	96.197	-160.2	120.197	-160.77	144.197	-138.18	168.197	-135.9	192.197	-148.86	216.197	-101.1	240.197
																													0.19711	-137.13	24.1971	-136.8	48.1971	-155.01	72.1971	-165.51	96.1971	-159.75	120.197	-160.53	144.197	-138.18	168.197	-136.47	192.197	-148.98	216.197	-100.89	240.197
																													0.19722	-137.1	24.1972	-137.61	48.1972	-155.31	72.1972	-166.02	96.1972	-159.72	120.197	-160.11	144.197	-137.58	168.197	-136.2	192.197	-148.71	216.197	-100.86	240.197
																													0.19733	-137.22	24.1973	-137.67	48.1973	-155.13	72.1973	-166.02	96.1973	-159.45	120.197	-160.53	144.197	-137.97	168.197	-136.68	192.197	-148.47	216.197	-101.07	240.197
																													0.19744	-137.13	24.1974	-137.46	48.1974	-155.13	72.1974	-165.75	96.1974	-159.48	120.197	-160.44	144.197	-138.15	168.197	-136.44	192.197	-148.23	216.197	-100.77	240.197
																													0.19756	-136.92	24.1976	-137.34	48.1976	-155.25	72.1976	-165.72	96.1976	-159.9	120.198	-160.29	144.198	-137.7	168.198	-136.5	192.198	-148.38	216.198	-100.62	240.198
																													0.19767	-137.04	24.1977	-137.13	48.1977	-155.28	72.1977	-165.27	96.1977	-159.39	120.198	-160.26	144.198	-137.85	168.198	-136.53	192.198	-148.59	216.198	-100.62	240.198
																													0.19778	-137.1	24.1978	-137.31	48.1978	-155.4	72.1978	-165.12	96.1978	-159.84	120.198	-159.9	144.198	-137.67	168.198	-136.29	192.198	-149.13	216.198	-100.56	240.198
																													0.19789	-136.8	24.1979	-137.31	48.1979	-155.22	72.1979	-165.36	96.1979	-160.29	120.198	-160.68	144.198	-137.46	168.198	-136.65	192.198	-149.1	216.198	-100.35	240.198
																													0.198	-136.89	24.198	-137.16	48.198	-154.86	72.198	-164.85	96.198	-159.93	120.198	-160.29	144.198	-137.52	168.198	-136.5	192.198	-149.07	216.198	-100.41	240.198
																													0.19811	-137.16	24.1981	-137.19	48.1981	-155.19	72.1981	-164.94	96.1981	-159.69	120.198	-160.17	144.198	-137.64	168.198	-136.14	192.198	-148.77	216.198	-100.11	240.198
																													0.19822	-136.98	24.1982	-136.71	48.1982	-155.34	72.1982	-164.67	96.1982	-160.08	120.198	-160.35	144.198	-137.97	168.198	-136.44	192.198	-148.5	216.198	-100.35	240.198
																													0.19833	-136.77	24.1983	-136.8	48.1983	-155.16	72.1983	-164.55	96.1983	-159.72	120.198	-160.29	144.198	-137.82	168.198	-136.35	192.198	-148.62	216.198	-100.56	240.198
																													0.19844	-137.07	24.1984	-136.77	48.1984	-155.25	72.1984	-164.22	96.1984	-159.54	120.198	-160.23	144.198	-137.73	168.198	-136.74	192.198	-148.98	216.198	-100.71	240.198
																													0.19856	-137.07	24.1986	-136.74	48.1986	-154.98	72.1986	-164.19	96.1986	-160.02	120.199	-160.14	144.199	-137.58	168.199	-136.44	192.199	-148.89	216.199	-100.5	240.199
																													0.19867	-137.04	24.1987	-136.65	48.1987	-155.46	72.1987	-164.13	96.1987	-159.6	120.199	-160.35	144.199	-137.85	168.199	-136.65	192.199	-148.95	216.199	-100.26	240.199
																													0.19878	-136.89	24.1988	-136.65	48.1988	-155.22	72.1988	-164.16	96.1988	-159.69	120.199	-159.9	144.199	-137.85	168.199	-136.41	192.199	-148.89	216.199	-100.68	240.199
																													0.19889	-136.86	24.1989	-136.56	48.1989	-155.58	72.1989	-163.86	96.1989	-159.6	120.199	-160.02	144.199	-137.91	168.199	-136.05	192.199	-148.47	216.199	-100.8	240.199
																													0.199	-136.8	24.199	-136.5	48.199	-155.61	72.199	-163.86	96.199	-159.81	120.199	-160.59	144.199	-137.52	168.199	-136.77	192.199	-148.62	216.199	-100.83	240.199
																													0.19911	-136.8	24.1991	-136.62	48.1991	-155.28	72.1991	-164.67	96.1991	-159.66	120.199	-160.05	144.199	-137.67	168.199	-136.05	192.199	-148.56	216.199	-100.74	240.199
																													0.19922	-136.68	24.1992	-136.26	48.1992	-155.19	72.1992	-163.86	96.1992	-159.33	120.199	-160.08	144.199	-137.4	168.199	-136.08	192.199	-148.8	216.199	-100.68	240.199
																													0.19933	-136.47	24.1993	-136.29	48.1993	-154.92	72.1993	-163.89	96.1993	-159.03	120.199	-159.9	144.199	-137.58	168.199	-137.25	192.199	-149.01	216.199	-100.47	240.199
																													0.19944	-136.53	24.1994	-136.47	48.1994	-154.65	72.1994	-163.68	96.1994	-159.15	120.199	-159.45	144.199	-137.46	168.199	-136.5	192.199	-148.95	216.199	-100.32	240.199
																													0.19956	-136.95	24.1996	-136.32	48.1996	-155.07	72.1996	-164.07	96.1996	-159.87	120.2	-160.17	144.2	-137.67	168.2	-136.8	192.2	-149.22	216.2	-100.26	240.2
																													0.19967	-136.98	24.1997	-136.35	48.1997	-155.19	72.1997	-164.85	96.1997	-159.33	120.2	-159.96	144.2	-137.31	168.2	-135.87	192.2	-149.16	216.2	-100.23	240.2
																													0.19978	-136.68	24.1998	-136.8	48.1998	-155.01	72.1998	-165.15	96.1998	-159.12	120.2	-159.87	144.2	-137.58	168.2	-136.29	192.2	-148.83	216.2	-100.32	240.2
																													0.19989	-136.59	24.1999	-136.5	48.1999	-154.68	72.1999	-165.18	96.1999	-159.6	120.2	-159.72	144.2	-137.7	168.2	-137.01	192.2	-148.89	216.2	-100.35	240.2
																													0.2	-136.65	24.2	-136.92	48.2	-154.53	72.2	-164.4	96.2	-159.18	120.2	-159.93	144.2	-137.94	168.2	-135.66	192.2	-148.86	216.2	-100.2	240.2
																													0.20011	-136.56	24.2001	-136.71	48.2001	-154.32	72.2001	-164.58	96.2001	-159.3	120.2	-160.14	144.2	-138.12	168.2	-136.47	192.2	-148.68	216.2	-99.93	240.2
																													0.20022	-136.71	24.2002	-136.44	48.2002	-154.41	72.2002	-164.28	96.2002	-159.18	120.2	-159.75	144.2	-137.88	168.2	-136.35	192.2	-148.44	216.2	-99.84	240.2
																													0.20033	-137.07	24.2003	-136.86	48.2003	-154.56	72.2003	-164.55	96.2003	-159.21	120.2	-160.11	144.2	-138.12	168.2	-136.05	192.2	-148.65	216.2	-99.69	240.2
																													0.20044	-137.1	24.2004	-136.56	48.2004	-154.8	72.2004	-164.34	96.2004	-159.45	120.2	-160.71	144.2	-137.76	168.2	-136.2	192.2	-148.74	216.2	-99.66	240.2
																													0.20056	-136.86	24.2006	-136.56	48.2006	-154.98	72.2006	-164.25	96.2006	-159.12	120.201	-160.44	144.201	-137.7	168.201	-135.12	192.201	-148.89	216.201	-99.6	240.201
																													0.20067	-136.77	24.2007	-136.5	48.2007	-154.68	72.2007	-164.4	96.2007	-159.45	120.201	-160.11	144.201	-137.37	168.201	-135.81	192.201	-149.1	216.201	-99.45	240.201
																													0.20078	-136.71	24.2008	-136.59	48.2008	-154.59	72.2008	-164.4	96.2008	-159.24	120.201	-160.38	144.201	-138.48	168.201	-136.02	192.201	-148.86	216.201	-99.3	240.201
																													0.20089	-136.71	24.2009	-137.07	48.2009	-154.83	72.2009	-164.04	96.2009	-158.88	120.201	-160.26	144.201	-138.48	168.201	-135.75	192.201	-148.56	216.201	-99.21	240.201
																													0.201	-136.35	24.201	-137.07	48.201	-154.83	72.201	-164.04	96.201	-159.06	120.201	-159.93	144.201	-138.3	168.201	-135.57	192.201	-148.53	216.201	-99.6	240.201
																													0.20111	-136.35	24.2011	-137.07	48.2011	-154.77	72.2011	-163.95	96.2011	-158.97	120.201	-160.02	144.201	-138	168.201	-135.66	192.201	-148.53	216.201	-100.32	240.201
																													0.20122	-136.62	24.2012	-137.04	48.2012	-154.59	72.2012	-164.25	96.2012	-159	120.201	-160.32	144.201	-137.91	168.201	-136.41	192.201	-148.62	216.201	-100.14	240.201
																													0.20133	-136.11	24.2013	-136.74	48.2013	-154.35	72.2013	-163.86	96.2013	-159.12	120.201	-160.05	144.201	-138	168.201	-135.81	192.201	-148.44	216.201	-99.81	240.201
																													0.20144	-136.62	24.2014	-136.95	48.2014	-154.35	72.2014	-164.46	96.2014	-159.06	120.201	-160.14	144.201	-138.48	168.201	-135.93	192.201	-148.35	216.201	-99.9	240.201
																													0.20156	-136.71	24.2016	-136.83	48.2016	-154.41	72.2016	-164.34	96.2016	-159.18	120.202	-160.02	144.202	-137.97	168.202	-135.54	192.202	-148.11	216.202	-99.75	240.202
																													0.20167	-136.77	24.2017	-136.59	48.2017	-154.62	72.2017	-164.07	96.2017	-158.91	120.202	-159.84	144.202	-138.36	168.202	-136.05	192.202	-148.11	216.202	-99.48	240.202
																													0.20178	-137.13	24.2018	-136.53	48.2018	-154.38	72.2018	-163.95	96.2018	-158.52	120.202	-159.51	144.202	-138.27	168.202	-135.75	192.202	-148.05	216.202	-99.39	240.202
																													0.20189	-136.95	24.2019	-136.65	48.2019	-154.23	72.2019	-164.28	96.2019	-158.97	120.202	-160.05	144.202	-138.18	168.202	-136.23	192.202	-148.32	216.202	-102.27	240.202
																													0.202	-136.59	24.202	-136.44	48.202	-154.05	72.202	-164.67	96.202	-158.82	120.202	-159.69	144.202	-138	168.202	-136.29	192.202	-148.47	216.202	-102.12	240.202
																													0.20211	-136.89	24.2021	-136.59	48.2021	-153.87	72.2021	-164.49	96.2021	-159.18	120.202	-159.87	144.202	-138.09	168.202	-136.53	192.202	-148.44	216.202	-102.54	240.202
																													0.20222	-136.71	24.2022	-136.62	48.2022	-153.72	72.2022	-164.04	96.2022	-159.06	120.202	-160.05	144.202	-138.21	168.202	-135.81	192.202	-148.2	216.202	-102.36	240.202
																													0.20233	-136.65	24.2023	-136.29	48.2023	-153.69	72.2023	-163.92	96.2023	-158.94	120.202	-159.66	144.202	-138.51	168.202	-136.05	192.202	-147.87	216.202	-102.15	240.202
																													0.20244	-136.41	24.2024	-136.41	48.2024	-154.05	72.2024	-163.95	96.2024	-158.49	120.202	-159.54	144.202	-138.36	168.202	-135.66	192.202	-148.14	216.202	-102.15	240.202
																													0.20256	-136.32	24.2026	-136.35	48.2026	-154.11	72.2026	-164.19	96.2026	-158.49	120.203	-159.99	144.203	-138.42	168.203	-136.11	192.203	-147.84	216.203	-102.09	240.203
																													0.20267	-136.95	24.2027	-136.08	48.2027	-154.17	72.2027	-164.04	96.2027	-158.76	120.203	-160.41	144.203	-138.18	168.203	-135.6	192.203	-148.02	216.203	-102.12	240.203
																													0.20278	-137.16	24.2028	-136.41	48.2028	-153.93	72.2028	-164.1	96.2028	-158.52	120.203	-160.11	144.203	-137.97	168.203	-135.72	192.203	-147.96	216.203	-102.18	240.203
																													0.20289	-137.13	24.2029	-136.44	48.2029	-153.81	72.2029	-164.04	96.2029	-158.97	120.203	-159.69	144.203	-138.39	168.203	-135.84	192.203	-148.08	216.203	-101.94	240.203
																													0.203	-136.92	24.203	-136.23	48.203	-153.84	72.203	-163.89	96.203	-158.88	120.203	-159.66	144.203	-138.15	168.203	-135.72	192.203	-148.05	216.203	-101.82	240.203
																													0.20311	-136.86	24.2031	-136.14	48.2031	-153.57	72.2031	-163.5	96.2031	-158.94	120.203	-159.81	144.203	-138.36	168.203	-136.08	192.203	-147.99	216.203	-102.42	240.203
																													0.20322	-136.92	24.2032	-136.2	48.2032	-154.35	72.2032	-163.38	96.2032	-158.85	120.203	-159.57	144.203	-138.57	168.203	-136.38	192.203	-147.9	216.203	-102.3	240.203
																													0.20333	-137.28	24.2033	-136.23	48.2033	-154.44	72.2033	-163.29	96.2033	-158.64	120.203	-159.66	144.203	-138.48	168.203	-136.05	192.203	-148.05	216.203	-102.18	240.203
																													0.20344	-137.25	24.2034	-136.14	48.2034	-153.99	72.2034	-164.07	96.2034	-160.62	120.203	-159.81	144.203	-138.36	168.203	-135.48	192.203	-147.87	216.203	-102.21	240.203
																													0.20356	-137.1	24.2036	-136.23	48.2036	-153.81	72.2036	-163.86	96.2036	-160.53	120.204	-159.63	144.204	-138.45	168.204	-136.02	192.204	-148.02	216.204	-102.06	240.204
																													0.20367	-136.95	24.2037	-136.29	48.2037	-153.6	72.2037	-163.77	96.2037	-159.99	120.204	-159.84	144.204	-138.48	168.204	-135.75	192.204	-147.57	216.204	-102.06	240.204
																													0.20378	-136.8	24.2038	-136.26	48.2038	-153.6	72.2038	-165.48	96.2038	-160.08	120.204	-159.72	144.204	-138.42	168.204	-135.99	192.204	-147.6	216.204	-101.88	240.204
																													0.20389	-136.77	24.2039	-136.11	48.2039	-154.14	72.2039	-165.75	96.2039	-160.11	120.204	-159.93	144.204	-138.48	168.204	-136.14	192.204	-148.02	216.204	-101.73	240.204
																													0.204	-136.89	24.204	-136.05	48.204	-154.02	72.204	-165.54	96.204	-160.29	120.204	-159.54	144.204	-138.24	168.204	-135.57	192.204	-147.75	216.204	-101.76	240.204
																													0.20411	-136.98	24.2041	-135.9	48.2041	-153.75	72.2041	-165.12	96.2041	-160.11	120.204	-160.02	144.204	-138.12	168.204	-135.6	192.204	-147.99	216.204	-101.61	240.204
																													0.20422	-136.95	24.2042	-135.75	48.2042	-153.57	72.2042	-164.82	96.2042	-159.96	120.204	-160.23	144.204	-137.97	168.204	-135.6	192.204	-147.57	216.204	-101.7	240.204
																													0.20433	-136.95	24.2043	-135.84	48.2043	-153.45	72.2043	-165.63	96.2043	-159.78	120.204	-159.9	144.204	-138.21	168.204	-136.05	192.204	-147.48	216.204	-101.52	240.204
																													0.20444	-136.77	24.2044	-135.93	48.2044	-153.63	72.2044	-165.54	96.2044	-159.78	120.204	-160.05	144.204	-138.42	168.204	-136.02	192.204	-147.57	216.204	-101.55	240.204
																													0.20456	-136.77	24.2046	-136.05	48.2046	-154.2	72.2046	-165.39	96.2046	-160.05	120.205	-160.53	144.205	-137.94	168.205	-135.84	192.205	-147.81	216.205	-101.58	240.205
																													0.20467	-136.56	24.2047	-136.29	48.2047	-154.05	72.2047	-164.88	96.2047	-159.87	120.205	-159.84	144.205	-137.52	168.205	-136.68	192.205	-147.96	216.205	-101.79	240.205
																													0.20478	-136.8	24.2048	-136.62	48.2048	-153.72	72.2048	-164.88	96.2048	-159.78	120.205	-160.17	144.205	-138.39	168.205	-136.08	192.205	-147.84	216.205	-101.64	240.205
																													0.20489	-136.68	24.2049	-136.68	48.2049	-153.84	72.2049	-164.97	96.2049	-159.33	120.205	-160.23	144.205	-138.18	168.205	-135.66	192.205	-147.78	216.205	-101.4	240.205
																													0.205	-136.92	24.205	-136.53	48.205	-153.78	72.205	-165.96	96.205	-159.06	120.205	-159.66	144.205	-138.18	168.205	-135.51	192.205	-147.81	216.205	-101.22	240.205
																													0.20511	-136.68	24.2051	-136.89	48.2051	-153.6	72.2051	-166.2	96.2051	-159.66	120.205	-160.05	144.205	-137.88	168.205	-136.08	192.205	-147.42	216.205	-101.19	240.205
																													0.20522	-136.5	24.2052	-136.44	48.2052	-153.48	72.2052	-166.41	96.2052	-159.45	120.205	-160.11	144.205	-138.3	168.205	-135.96	192.205	-148.23	216.205	-101.04	240.205
																													0.20533	-136.86	24.2053	-136.77	48.2053	-154.14	72.2053	-166.5	96.2053	-159.39	120.205	-159.72	144.205	-138.18	168.205	-136.35	192.205	-148.08	216.205	-101.61	240.205
																													0.20544	-136.68	24.2054	-136.92	48.2054	-153.9	72.2054	-165.9	96.2054	-159.27	120.205	-159.42	144.205	-138.24	168.205	-136.08	192.205	-148.35	216.205	-101.55	240.205
																													0.20556	-136.83	24.2056	-136.74	48.2056	-153.69	72.2056	-165.84	96.2056	-159.39	120.206	-159.84	144.206	-138.39	168.206	-135.93	192.206	-148.02	216.206	-101.61	240.206
																													0.20567	-136.98	24.2057	-136.74	48.2057	-153.57	72.2057	-165.81	96.2057	-159.24	120.206	-160.02	144.206	-138.03	168.206	-136.92	192.206	-148.02	216.206	-101.49	240.206
																													0.20578	-136.74	24.2058	-136.68	48.2058	-153.54	72.2058	-165.63	96.2058	-159	120.206	-159.87	144.206	-137.88	168.206	-136.29	192.206	-147.87	216.206	-101.52	240.206
																													0.20589	-136.74	24.2059	-137.1	48.2059	-153.39	72.2059	-165.39	96.2059	-158.94	120.206	-159.57	144.206	-137.88	168.206	-136.8	192.206	-147.84	216.206	-101.43	240.206
																													0.206	-136.59	24.206	-136.86	48.206	-153.66	72.206	-166.29	96.206	-158.85	120.206	-159.39	144.206	-137.91	168.206	-136.62	192.206	-147.51	216.206	-101.28	240.206
																													0.20611	-137.19	24.2061	-136.59	48.2061	-153.72	72.2061	-166.02	96.2061	-159.09	120.206	-159.81	144.206	-137.97	168.206	-136.02	192.206	-147.96	216.206	-101.04	240.206
																													0.20622	-136.59	24.2062	-136.41	48.2062	-153.6	72.2062	-165.36	96.2062	-158.88	120.206	-160.02	144.206	-137.79	168.206	-136.83	192.206	-148.14	216.206	-101.07	240.206
																													0.20633	-136.23	24.2063	-136.53	48.2063	-153.54	72.2063	-165.21	96.2063	-158.79	120.206	-159.51	144.206	-137.88	168.206	-137.01	192.206	-148.17	216.206	-101.01	240.206
																													0.20644	-136.14	24.2064	-136.65	48.2064	-153.21	72.2064	-165.36	96.2064	-159.3	120.206	-159.6	144.206	-137.91	168.206	-136.26	192.206	-147.84	216.206	-101.4	240.206
																													0.20656	-136.38	24.2066	-136.53	48.2066	-153.21	72.2066	-165.36	96.2066	-159.54	120.207	-159.87	144.207	-137.7	168.207	-136.56	192.207	-147.93	216.207	-101.34	240.207
																													0.20667	-136.65	24.2067	-136.68	48.2067	-153.06	72.2067	-165.12	96.2067	-159.15	120.207	-159.99	144.207	-137.85	168.207	-136.44	192.207	-147.84	216.207	-101.34	240.207
																													0.20678	-136.71	24.2068	-136.89	48.2068	-153.21	72.2068	-165.21	96.2068	-158.82	120.207	-159.87	144.207	-137.76	168.207	-136.14	192.207	-147.72	216.207	-101.73	240.207
																													0.20689	-136.68	24.2069	-136.92	48.2069	-152.85	72.2069	-165.54	96.2069	-159.06	120.207	-159.78	144.207	-137.31	168.207	-135.93	192.207	-147.81	216.207	-101.58	240.207
																													0.207	-137.1	24.207	-136.89	48.207	-153.03	72.207	-165.27	96.207	-159.33	120.207	-160.05	144.207	-137.52	168.207	-136.44	192.207	-147.66	216.207	-101.52	240.207
																													0.20711	-136.77	24.2071	-136.92	48.2071	-153.69	72.2071	-164.97	96.2071	-158.94	120.207	-159.87	144.207	-137.52	168.207	-135.69	192.207	-147.66	216.207	-101.43	240.207
																													0.20722	-136.59	24.2072	-136.62	48.2072	-153.75	72.2072	-165.27	96.2072	-158.85	120.207	-159.81	144.207	-137.61	168.207	-136.29	192.207	-147.51	216.207	-101.85	240.207
																													0.20733	-136.59	24.2073	-136.65	48.2073	-153.45	72.2073	-164.85	96.2073	-158.7	120.207	-159.3	144.207	-137.37	168.207	-135.72	192.207	-147.33	216.207	-101.79	240.207
																													0.20744	-136.56	24.2074	-136.47	48.2074	-153.18	72.2074	-165.33	96.2074	-159.03	120.207	-159.84	144.207	-137.34	168.207	-136.02	192.207	-147.48	216.207	-101.82	240.207
																													0.20756	-136.77	24.2076	-136.38	48.2076	-153.48	72.2076	-165.06	96.2076	-158.61	120.208	-159.66	144.208	-137.43	168.208	-136.05	192.208	-147.48	216.208	-101.7	240.208
																													0.20767	-136.44	24.2077	-136.65	48.2077	-153.21	72.2077	-164.79	96.2077	-158.46	120.208	-159.24	144.208	-137.22	168.208	-136.26	192.208	-147.36	216.208	-101.58	240.208
																													0.20778	-136.65	24.2078	-136.65	48.2078	-152.58	72.2078	-164.31	96.2078	-158.73	120.208	-159.42	144.208	-137.34	168.208	-136.14	192.208	-147.12	216.208	-101.73	240.208
																													0.20789	-136.56	24.2079	-136.71	48.2079	-152.79	72.2079	-165.06	96.2079	-158.49	120.208	-159.06	144.208	-137.37	168.208	-135.81	192.208	-147.15	216.208	-101.76	240.208
																													0.208	-136.44	24.208	-136.62	48.208	-152.73	72.208	-164.73	96.208	-158.19	120.208	-159.54	144.208	-137.25	168.208	-136.23	192.208	-147.45	216.208	-101.58	240.208
																													0.20811	-136.74	24.2081	-136.29	48.2081	-152.61	72.2081	-164.61	96.2081	-158.34	120.208	-159.06	144.208	-136.89	168.208	-135.99	192.208	-148.44	216.208	-101.4	240.208
																													0.20822	-137.01	24.2082	-136.02	48.2082	-152.55	72.2082	-164.31	96.2082	-158.64	120.208	-159.6	144.208	-137.67	168.208	-135.78	192.208	-148.74	216.208	-101.34	240.208
																													0.20833	-136.65	24.2083	-136.2	48.2083	-152.88	72.2083	-164.52	96.2083	-158.49	120.208	-159.27	144.208	-137.25	168.208	-135.84	192.208	-148.77	216.208	-101.19	240.208
																													0.20844	-136.74	24.2084	-136.35	48.2084	-152.25	72.2084	-164.25	96.2084	-158.34	120.208	-159.57	144.208	-137.31	168.208	-135.93	192.208	-148.53	216.208	-101.04	240.208
																													0.20856	-136.77	24.2086	-136.23	48.2086	-152.01	72.2086	-164.43	96.2086	-158.52	120.209	-159.33	144.209	-137.28	168.209	-136.26	192.209	-148.41	216.209	-100.95	240.209
																													0.20867	-136.89	24.2087	-136.65	48.2087	-151.95	72.2087	-164.4	96.2087	-158.43	120.209	-159.18	144.209	-137.28	168.209	-135.6	192.209	-148.35	216.209	-101.22	240.209
																													0.20878	-136.56	24.2088	-136.71	48.2088	-151.98	72.2088	-164.46	96.2088	-158.22	120.209	-159.36	144.209	-137.31	168.209	-135.75	192.209	-148.62	216.209	-101.19	240.209
																													0.20889	-136.59	24.2089	-136.38	48.2089	-152.34	72.2089	-164.34	96.2089	-158.43	120.209	-159.54	144.209	-137.16	168.209	-135.72	192.209	-148.71	216.209	-101.1	240.209
																													0.209	-136.68	24.209	-136.29	48.209	-152.22	72.209	-164.1	96.209	-158.49	120.209	-159.57	144.209	-137.19	168.209	-135.45	192.209	-148.53	216.209	-100.92	240.209
																													0.20911	-136.41	24.2091	-136.32	48.2091	-152.04	72.2091	-163.92	96.2091	-158.31	120.209	-159.69	144.209	-137.55	168.209	-135.06	192.209	-148.44	216.209	-100.83	240.209
																													0.20922	-136.56	24.2092	-136.59	48.2092	-152.04	72.2092	-164.31	96.2092	-158.19	120.209	-159.75	144.209	-137.25	168.209	-136.08	192.209	-148.14	216.209	-100.74	240.209
																													0.20933	-136.38	24.2093	-136.71	48.2093	-152.01	72.2093	-163.95	96.2093	-158.16	120.209	-159.72	144.209	-137.07	168.209	-135.6	192.209	-148.38	216.209	-100.53	240.209
																													0.20944	-136.35	24.2094	-136.44	48.2094	-151.53	72.2094	-163.89	96.2094	-158.07	120.209	-159.3	144.209	-136.92	168.209	-136.17	192.209	-148.14	216.209	-101.16	240.209
																													0.20956	-136.32	24.2096	-136.5	48.2096	-151.92	72.2096	-163.89	96.2096	-157.71	120.21	-159.51	144.21	-136.86	168.21	-135.63	192.21	-148.38	216.21	-100.92	240.21
																													0.20967	-136.47	24.2097	-136.23	48.2097	-151.68	72.2097	-163.53	96.2097	-157.62	120.21	-159.48	144.21	-136.92	168.21	-135.09	192.21	-148.47	216.21	-100.89	240.21
																													0.20978	-136.29	24.2098	-136.32	48.2098	-151.59	72.2098	-163.56	96.2098	-157.77	120.21	-158.88	144.21	-137.19	168.21	-135.57	192.21	-148.14	216.21	-100.68	240.21
																													0.20989	-136.35	24.2099	-136.65	48.2099	-151.53	72.2099	-163.74	96.2099	-157.56	120.21	-159.24	144.21	-137.04	168.21	-135.84	192.21	-147.93	216.21	-100.71	240.21
																													0.21	-136.53	24.21	-136.41	48.21	-151.5	72.21	-163.56	96.21	-157.83	120.21	-159.27	144.21	-137.37	168.21	-135.33	192.21	-148.17	216.21	-100.59	240.21
																													0.21011	-136.38	24.2101	-136.2	48.2101	-151.41	72.2101	-163.11	96.2101	-157.92	120.21	-159.24	144.21	-137.4	168.21	-135.3	192.21	-148.29	216.21	-100.95	240.21
																													0.21022	-136.53	24.2102	-136.26	48.2102	-151.71	72.2102	-163.65	96.2102	-157.59	120.21	-159.78	144.21	-137.16	168.21	-135.03	192.21	-148.05	216.21	-101.01	240.21
																													0.21033	-136.32	24.2103	-136.29	48.2103	-151.71	72.2103	-163.74	96.2103	-157.77	120.21	-159.63	144.21	-137.37	168.21	-134.85	192.21	-148.17	216.21	-100.95	240.21
																													0.21044	-136.2	24.2104	-136.74	48.2104	-151.41	72.2104	-163.62	96.2104	-157.47	120.21	-159.45	144.21	-137.04	168.21	-135.39	192.21	-148.26	216.21	-100.92	240.21
																													0.21056	-136.02	24.2106	-136.83	48.2106	-151.65	72.2106	-163.17	96.2106	-157.65	120.211	-159.45	144.211	-136.98	168.211	-135.45	192.211	-147.87	216.211	-100.71	240.211
																													0.21067	-136.17	24.2107	-136.71	48.2107	-151.53	72.2107	-163.56	96.2107	-157.71	120.211	-159.12	144.211	-137.22	168.211	-134.94	192.211	-147.72	216.211	-100.47	240.211
																													0.21078	-136.02	24.2108	-136.74	48.2108	-151.5	72.2108	-163.68	96.2108	-158.01	120.211	-159.48	144.211	-137.16	168.211	-134.85	192.211	-147.96	216.211	-100.35	240.211
																													0.21089	-136.14	24.2109	-136.53	48.2109	-151.5	72.2109	-163.59	96.2109	-158.01	120.211	-159.24	144.211	-137.07	168.211	-135.06	192.211	-148.05	216.211	-100.2	240.211
																													0.211	-135.9	24.211	-136.29	48.211	-151.5	72.211	-163.14	96.211	-157.65	120.211	-159.18	144.211	-136.89	168.211	-135.12	192.211	-147.93	216.211	-99.87	240.211
																													0.21111	-136.26	24.2111	-136.35	48.2111	-151.41	72.2111	-163.53	96.2111	-157.65	120.211	-158.94	144.211	-136.95	168.211	-135.09	192.211	-147.84	216.211	-100.02	240.211
																													0.21122	-136.02	24.2112	-136.47	48.2112	-151.35	72.2112	-163.11	96.2112	-157.14	120.211	-159.36	144.211	-137.01	168.211	-134.97	192.211	-147.84	216.211	-99.9	240.211
																													0.21133	-136.23	24.2113	-136.35	48.2113	-151.32	72.2113	-162.78	96.2113	-156.99	120.211	-159.24	144.211	-136.41	168.211	-135.78	192.211	-147.81	216.211	-99.69	240.211
																													0.21144	-136.11	24.2114	-136.41	48.2114	-151.11	72.2114	-162.54	96.2114	-157.62	120.211	-159.3	144.211	-136.5	168.211	-134.88	192.211	-148.17	216.211	-99.93	240.211
																													0.21156	-136.14	24.2116	-136.47	48.2116	-151.95	72.2116	-162.51	96.2116	-157.2	120.212	-159.33	144.212	-137.13	168.212	-135.48	192.212	-148.26	216.212	-100.8	240.212
																													0.21167	-135.9	24.2117	-136.32	48.2117	-152.01	72.2117	-162.6	96.2117	-156.81	120.212	-159.39	144.212	-136.47	168.212	-135.33	192.212	-148.14	216.212	-100.65	240.212
																													0.21178	-135.96	24.2118	-136.41	48.2118	-151.53	72.2118	-162.27	96.2118	-156.96	120.212	-159.24	144.212	-136.5	168.212	-135	192.212	-148.17	216.212	-100.35	240.212
																													0.21189	-136.08	24.2119	-136.53	48.2119	-151.56	72.2119	-162.33	96.2119	-156.54	120.212	-159.63	144.212	-136.83	168.212	-135.6	192.212	-148.2	216.212	-100.35	240.212
																													0.212	-135.93	24.212	-136.29	48.212	-151.35	72.212	-161.58	96.212	-156.03	120.212	-159.09	144.212	-137.1	168.212	-135.12	192.212	-148.05	216.212	-100.05	240.212
																													0.21211	-136.32	24.2121	-136.23	48.2121	-151.14	72.2121	-161.55	96.2121	-157.26	120.212	-159.57	144.212	-136.98	168.212	-135	192.212	-148.44	216.212	-99.99	240.212
																													0.21222	-136.2	24.2122	-136.17	48.2122	-151.32	72.2122	-161.58	96.2122	-162.45	120.212	-159	144.212	-136.53	168.212	-134.7	192.212	-148.29	216.212	-100.2	240.212
																													0.21233	-136.02	24.2123	-136.29	48.2123	-151.59	72.2123	-161.49	96.2123	-162.45	120.212	-159.15	144.212	-136.83	168.212	-134.82	192.212	-148.59	216.212	-100.08	240.212
																													0.21244	-135.99	24.2124	-136.38	48.2124	-151.38	72.2124	-161.49	96.2124	-162.9	120.212	-159.75	144.212	-136.65	168.212	-135.42	192.212	-148.56	216.212	-99.81	240.212
																													0.21256	-136.62	24.2126	-136.44	48.2126	-151.23	72.2126	-161.37	96.2126	-162.9	120.213	-159	144.213	-136.68	168.213	-135.54	192.213	-148.29	216.213	-99.45	240.213
																													0.21267	-136.62	24.2127	-136.47	48.2127	-151.11	72.2127	-161.7	96.2127	-162.48	120.213	-159	144.213	-136.77	168.213	-134.49	192.213	-147.84	216.213	-100.2	240.213
																													0.21278	-136.92	24.2128	-136.35	48.2128	-150.99	72.2128	-161.4	96.2128	-162.18	120.213	-159.3	144.213	-136.59	168.213	-135.06	192.213	-147.75	216.213	-100.14	240.213
																													0.21289	-136.35	24.2129	-136.41	48.2129	-151.35	72.2129	-161.49	96.2129	-162.39	120.213	-159.66	144.213	-136.38	168.213	-135.6	192.213	-147.75	216.213	-99.93	240.213
																													0.213	-136.65	24.213	-136.26	48.213	-151.14	72.213	-164.7	96.213	-162.09	120.213	-159.27	144.213	-136.44	168.213	-135.03	192.213	-147.6	216.213	-99.87	240.213
																													0.21311	-136.53	24.2131	-136.53	48.2131	-150.99	72.2131	-164.73	96.2131	-162.24	120.213	-159.39	144.213	-136.35	168.213	-135.81	192.213	-147.9	216.213	-99.81	240.213
																													0.21322	-136.8	24.2132	-136.83	48.2132	-150.84	72.2132	-165.33	96.2132	-162.36	120.213	-159.12	144.213	-136.86	168.213	-135.45	192.213	-148.02	216.213	-99.72	240.213
																													0.21333	-136.65	24.2133	-136.89	48.2133	-150.93	72.2133	-165.15	96.2133	-162.57	120.213	-159.63	144.213	-136.95	168.213	-136.11	192.213	-148.2	216.213	-99.75	240.213
																													0.21344	-136.44	24.2134	-136.68	48.2134	-151.02	72.2134	-164.97	96.2134	-162.63	120.213	-159.51	144.213	-136.65	168.213	-135.18	192.213	-147.96	216.213	-99.78	240.213
																													0.21356	-136.65	24.2136	-136.71	48.2136	-150.81	72.2136	-165.24	96.2136	-162.36	120.214	-159.15	144.214	-136.77	168.214	-135.54	192.214	-147.93	216.214	-99.51	240.214
																													0.21367	-136.38	24.2137	-138.51	48.2137	-150.6	72.2137	-165.03	96.2137	-162.36	120.214	-159.36	144.214	-136.83	168.214	-136.02	192.214	-148.08	216.214	-99.75	240.214
																													0.21378	-136.59	24.2138	-138.69	48.2138	-150.45	72.2138	-164.88	96.2138	-162.78	120.214	-159.36	144.214	-137.16	168.214	-135.72	192.214	-148.11	216.214	-99.96	240.214
																													0.21389	-136.35	24.2139	-138.69	48.2139	-150.27	72.2139	-164.28	96.2139	-162.63	120.214	-158.79	144.214	-137.16	168.214	-135.87	192.214	-147.99	216.214	-99.75	240.214
																													0.214	-136.44	24.214	-138.66	48.214	-150.3	72.214	-164.61	96.214	-162.24	120.214	-159.15	144.214	-137.34	168.214	-135.3	192.214	-147.96	216.214	-99.6	240.214
																													0.21411	-136.38	24.2141	-138.51	48.2141	-150.27	72.2141	-164.46	96.2141	-161.64	120.214	-159.27	144.214	-136.74	168.214	-135.72	192.214	-147.84	216.214	-99.75	240.214
																													0.21422	-136.47	24.2142	-138.9	48.2142	-150.39	72.2142	-164.73	96.2142	-161.91	120.214	-159.15	144.214	-136.83	168.214	-134.94	192.214	-147.96	216.214	-99.78	240.214
																													0.21433	-136.38	24.2143	-138.75	48.2143	-150.3	72.2143	-164.73	96.2143	-161.76	120.214	-159.48	144.214	-136.95	168.214	-135.09	192.214	-147.69	216.214	-99.42	240.214
																													0.21444	-136.47	24.2144	-138.33	48.2144	-150.03	72.2144	-164.34	96.2144	-161.49	120.214	-159.24	144.214	-137.01	168.214	-135.63	192.214	-147.54	216.214	-99.69	240.214
																													0.21456	-136.53	24.2146	-138.39	48.2146	-149.64	72.2146	-164.49	96.2146	-161.55	120.215	-159.03	144.215	-137.07	168.215	-135.6	192.215	-147.39	216.215	-99.75	240.215
																													0.21467	-136.29	24.2147	-138.81	48.2147	-149.94	72.2147	-164.16	96.2147	-162.09	120.215	-159.27	144.215	-137.16	168.215	-135.33	192.215	-147.78	216.215	-99.69	240.215
																													0.21478	-136.32	24.2148	-138.75	48.2148	-150.18	72.2148	-163.83	96.2148	-161.79	120.215	-159.36	144.215	-136.95	168.215	-134.64	192.215	-147.75	216.215	-99.42	240.215
																													0.21489	-136.32	24.2149	-138.9	48.2149	-150.12	72.2149	-164.04	96.2149	-161.94	120.215	-158.94	144.215	-136.83	168.215	-134.94	192.215	-147.6	216.215	-99.45	240.215
																													0.215	-136.29	24.215	-138.9	48.215	-149.52	72.215	-164.16	96.215	-161.91	120.215	-159.15	144.215	-137.1	168.215	-134.58	192.215	-147.87	216.215	-99.33	240.215
																													0.21511	-136.41	24.2151	-139.44	48.2151	-149.01	72.2151	-163.74	96.2151	-162.21	120.215	-158.85	144.215	-137.28	168.215	-134.88	192.215	-147.9	216.215	-99.27	240.215
																													0.21522	-136.35	24.2152	-139.29	48.2152	-148.95	72.2152	-163.77	96.2152	-162.12	120.215	-158.7	144.215	-137.4	168.215	-135.96	192.215	-147.87	216.215	-99.21	240.215
																													0.21533	-136.38	24.2153	-139.11	48.2153	-148.71	72.2153	-163.29	96.2153	-161.85	120.215	-158.79	144.215	-137.37	168.215	-135.36	192.215	-147.63	216.215	-99.15	240.215
																													0.21544	-136.47	24.2154	-139.23	48.2154	-148.59	72.2154	-164.31	96.2154	-161.76	120.215	-159.09	144.215	-137.19	168.215	-135.3	192.215	-147.57	216.215	-99.78	240.215
																													0.21556	-136.62	24.2156	-139.2	48.2156	-148.92	72.2156	-164.07	96.2156	-162.36	120.216	-158.91	144.216	-137.28	168.216	-135.78	192.216	-147.42	216.216	-99.63	240.216
																													0.21567	-136.5	24.2157	-138.81	48.2157	-148.68	72.2157	-163.8	96.2157	-162.63	120.216	-158.43	144.216	-137.1	168.216	-135.15	192.216	-147.39	216.216	-99.51	240.216
																													0.21578	-136.47	24.2158	-139.02	48.2158	-148.71	72.2158	-163.86	96.2158	-162.3	120.216	-158.94	144.216	-136.77	168.216	-135.69	192.216	-147.54	216.216	-99.27	240.216
																													0.21589	-136.2	24.2159	-139.29	48.2159	-148.71	72.2159	-163.62	96.2159	-162.33	120.216	-158.82	144.216	-137.01	168.216	-134.88	192.216	-147.45	216.216	-99.3	240.216
																													0.216	-136.2	24.216	-139.2	48.216	-148.02	72.216	-164.16	96.216	-162.15	120.216	-159.21	144.216	-136.86	168.216	-135.06	192.216	-147.9	216.216	-99.18	240.216
																													0.21611	-136.2	24.2161	-139.2	48.2161	-148.14	72.2161	-165.63	96.2161	-162.24	120.216	-158.61	144.216	-136.89	168.216	-135.69	192.216	-147.6	216.216	-99.12	240.216
																													0.21622	-135.99	24.2162	-139.05	48.2162	-148.29	72.2162	-165.33	96.2162	-162.09	120.216	-158.64	144.216	-136.83	168.216	-135.21	192.216	-147.39	216.216	-99.6	240.216
																													0.21633	-136.14	24.2163	-138.96	48.2163	-148.59	72.2163	-165.36	96.2163	-161.7	120.216	-158.52	144.216	-136.59	168.216	-135.03	192.216	-148.02	216.216	-99.48	240.216
																													0.21644	-136.26	24.2164	-138.87	48.2164	-148.41	72.2164	-164.85	96.2164	-161.73	120.216	-158.58	144.216	-136.89	168.216	-135.24	192.216	-147.87	216.216	-99.42	240.216
																													0.21656	-136.26	24.2166	-138.96	48.2166	-147.99	72.2166	-165.15	96.2166	-162.06	120.217	-158.43	144.217	-136.5	168.217	-135.48	192.217	-147.6	216.217	-99.24	240.217
																													0.21667	-136.26	24.2167	-139.02	48.2167	-147.72	72.2167	-164.88	96.2167	-161.88	120.217	-158.82	144.217	-136.53	168.217	-135.09	192.217	-147.66	216.217	-99.03	240.217
																													0.21678	-136.35	24.2168	-139.14	48.2168	-147.9	72.2168	-164.61	96.2168	-161.58	120.217	-158.46	144.217	-136.41	168.217	-134.94	192.217	-147.45	216.217	-99	240.217
																													0.21689	-136.14	24.2169	-139.2	48.2169	-147.57	72.2169	-164.31	96.2169	-161.07	120.217	-158.97	144.217	-136.47	168.217	-135.27	192.217	-147.69	216.217	-98.91	240.217
																													0.217	-136.08	24.217	-139.53	48.217	-148.02	72.217	-163.74	96.217	-161.94	120.217	-158.85	144.217	-136.44	168.217	-134.73	192.217	-147.51	216.217	-98.67	240.217
																													0.21711	-136.05	24.2171	-139.23	48.2171	-147.87	72.2171	-163.32	96.2171	-161.28	120.217	-158.88	144.217	-136.11	168.217	-135.78	192.217	-147.33	216.217	-98.58	240.217
																													0.21722	-135.9	24.2172	-139.53	48.2172	-147.72	72.2172	-163.62	96.2172	-161.16	120.217	-158.94	144.217	-136.29	168.217	-134.97	192.217	-147.54	216.217	-98.37	240.217
																													0.21733	-135.93	24.2173	-139.62	48.2173	-147.21	72.2173	-163.83	96.2173	-160.8	120.217	-158.94	144.217	-136.2	168.217	-135.12	192.217	-147.3	216.217	-98.22	240.217
																													0.21744	-135.54	24.2174	-139.14	48.2174	-152.49	72.2174	-163.98	96.2174	-160.92	120.217	-158.85	144.217	-136.35	168.217	-134.82	192.217	-147.39	216.217	-98.07	240.217
																													0.21756	-135.99	24.2176	-138.99	48.2176	-152.46	72.2176	-163.38	96.2176	-161.1	120.218	-158.88	144.218	-137.04	168.218	-134.85	192.218	-147.42	216.218	-98.22	240.218
																													0.21767	-135.9	24.2177	-138.6	48.2177	-152.34	72.2177	-163.26	96.2177	-160.8	120.218	-159.15	144.218	-137.07	168.218	-134.52	192.218	-147.45	216.218	-97.89	240.218
																													0.21778	-135.63	24.2178	-138.45	48.2178	-152.49	72.2178	-162.87	96.2178	-161.43	120.218	-158.31	144.218	-136.95	168.218	-134.94	192.218	-147.48	216.218	-98.49	240.218
																													0.21789	-135.78	24.2179	-138.57	48.2179	-152.58	72.2179	-163.32	96.2179	-161.49	120.218	-158.43	144.218	-136.77	168.218	-134.37	192.218	-147.3	216.218	-101.34	240.218
																													0.218	-135.93	24.218	-138.48	48.218	-152.37	72.218	-162.69	96.218	-161.7	120.218	-158.79	144.218	-135.96	168.218	-134.37	192.218	-147.45	216.218	-101.46	240.218
																													0.21811	-136.11	24.2181	-138.51	48.2181	-152.25	72.2181	-162.63	96.2181	-161.43	120.218	-158.67	144.218	-136.44	168.218	-134.76	192.218	-147.42	216.218	-101.31	240.218
																													0.21822	-136.02	24.2182	-138.42	48.2182	-152.85	72.2182	-162.27	96.2182	-161.28	120.218	-158.58	144.218	-137.73	168.218	-134.91	192.218	-147.12	216.218	-101.13	240.218
																													0.21833	-135.78	24.2183	-138.6	48.2183	-152.58	72.2183	-162.75	96.2183	-162.15	120.218	-158.73	144.218	-137.64	168.218	-135.45	192.218	-147.03	216.218	-101.28	240.218
																													0.21844	-135.48	24.2184	-138.27	48.2184	-152.64	72.2184	-162.54	96.2184	-161.64	120.218	-158.4	144.218	-137.49	168.218	-135.06	192.218	-147.45	216.218	-100.98	240.218
																													0.21856	-135.42	24.2186	-138.12	48.2186	-152.88	72.2186	-162.24	96.2186	-161.58	120.219	-158.94	144.219	-137.58	168.219	-135.54	192.219	-147.33	216.219	-101.01	240.219
																													0.21867	-135.63	24.2187	-138.03	48.2187	-152.91	72.2187	-163.02	96.2187	-161.61	120.219	-158.91	144.219	-137.52	168.219	-135.06	192.219	-147.27	216.219	-101.07	240.219
																													0.21878	-135.45	24.2188	-138	48.2188	-152.73	72.2188	-163.35	96.2188	-161.76	120.219	-158.64	144.219	-137.85	168.219	-135.18	192.219	-147.15	216.219	-100.8	240.219
																													0.21889	-135.69	24.2189	-138.06	48.2189	-152.58	72.2189	-163.83	96.2189	-162.06	120.219	-158.67	144.219	-138.12	168.219	-135.27	192.219	-146.82	216.219	-100.8	240.219
																													0.219	-135.48	24.219	-137.76	48.219	-152.37	72.219	-163.62	96.219	-161.61	120.219	-158.58	144.219	-137.73	168.219	-134.37	192.219	-147.27	216.219	-100.89	240.219
																													0.21911	-135.33	24.2191	-138.12	48.2191	-152.52	72.2191	-163.32	96.2191	-161.52	120.219	-158.61	144.219	-137.79	168.219	-134.43	192.219	-147.33	216.219	-100.89	240.219
																													0.21922	-135.75	24.2192	-138.69	48.2192	-152.49	72.2192	-162.81	96.2192	-161.49	120.219	-158.4	144.219	-137.67	168.219	-134.97	192.219	-146.82	216.219	-100.68	240.219
																													0.21933	-135.51	24.2193	-138.24	48.2193	-152.25	72.2193	-162.45	96.2193	-162	120.219	-158.55	144.219	-137.73	168.219	-134.88	192.219	-146.97	216.219	-100.8	240.219
																													0.21944	-135.54	24.2194	-138.42	48.2194	-152.52	72.2194	-162.06	96.2194	-161.4	120.219	-158.76	144.219	-137.28	168.219	-134.94	192.219	-147.12	216.219	-100.89	240.219
																													0.21956	-135.27	24.2196	-138.12	48.2196	-152.49	72.2196	-162.84	96.2196	-161.7	120.22	-158.37	144.22	-137.46	168.22	-135.24	192.22	-147.12	216.22	-100.62	240.22
																													0.21967	-135.57	24.2197	-137.79	48.2197	-152.43	72.2197	-162.72	96.2197	-161.76	120.22	-158.55	144.22	-137.19	168.22	-134.88	192.22	-147.39	216.22	-100.5	240.22
																													0.21978	-135.69	24.2198	-137.58	48.2198	-152.19	72.2198	-163.71	96.2198	-161.4	120.22	-158.82	144.22	-137.4	168.22	-134.52	192.22	-147.24	216.22	-100.65	240.22
																													0.21989	-135.42	24.2199	-137.88	48.2199	-152.01	72.2199	-163.59	96.2199	-161.25	120.22	-157.98	144.22	-137.25	168.22	-134.31	192.22	-147.12	216.22	-100.53	240.22
																													0.22	-135.36	24.22	-137.61	48.22	-152.07	72.22	-163.17	96.22	-161.37	120.22	-157.89	144.22	-137.43	168.22	-134.55	192.22	-147.54	216.22	-100.59	240.22
																													0.22011	-136.14	24.2201	-137.64	48.2201	-152.55	72.2201	-164.73	96.2201	-160.98	120.22	-158.04	144.22	-136.95	168.22	-134.49	192.22	-147.24	216.22	-101.46	240.22
																													0.22022	-136.14	24.2202	-137.46	48.2202	-152.28	72.2202	-164.52	96.2202	-161.01	120.22	-158.4	144.22	-137.07	168.22	-134.61	192.22	-147.36	216.22	-101.55	240.22
																													0.22033	-136.05	24.2203	-137.37	48.2203	-152.07	72.2203	-164.67	96.2203	-161.04	120.22	-157.86	144.22	-137.01	168.22	-134.43	192.22	-146.94	216.22	-101.46	240.22
																													0.22044	-136.08	24.2204	-137.97	48.2204	-151.65	72.2204	-164.37	96.2204	-160.71	120.22	-158.16	144.22	-136.95	168.22	-134.64	192.22	-146.76	216.22	-101.25	240.22
																													0.22056	-135.81	24.2206	-138	48.2206	-152.07	72.2206	-163.95	96.2206	-160.53	120.221	-158.31	144.221	-137.13	168.221	-135.15	192.221	-146.82	216.221	-101.22	240.221
																													0.22067	-135.66	24.2207	-137.61	48.2207	-152.43	72.2207	-164.04	96.2207	-160.95	120.221	-158.01	144.221	-137.04	168.221	-134.7	192.221	-146.97	216.221	-101.25	240.221
																													0.22078	-135.78	24.2208	-137.49	48.2208	-152.16	72.2208	-164.1	96.2208	-160.83	120.221	-157.2	144.221	-137.01	168.221	-135.3	192.221	-147	216.221	-101.1	240.221
																													0.22089	-135.39	24.2209	-137.88	48.2209	-151.98	72.2209	-163.86	96.2209	-160.56	120.221	-157.86	144.221	-136.95	168.221	-134.61	192.221	-146.82	216.221	-101.04	240.221
																													0.221	-135.66	24.221	-137.73	48.221	-151.86	72.221	-163.77	96.221	-160.47	120.221	-158.31	144.221	-136.86	168.221	-135.33	192.221	-146.76	216.221	-101.04	240.221
																													0.22111	-135.45	24.2211	-137.43	48.2211	-152.04	72.2211	-163.56	96.2211	-160.77	120.221	-158.43	144.221	-136.74	168.221	-134.97	192.221	-146.85	216.221	-100.83	240.221
																													0.22122	-135.72	24.2212	-137.37	48.2212	-152.37	72.2212	-163.53	96.2212	-160.62	120.221	-158.91	144.221	-137.01	168.221	-135.42	192.221	-146.88	216.221	-100.89	240.221
																													0.22133	-135.84	24.2213	-137.13	48.2213	-152.34	72.2213	-162.96	96.2213	-160.56	120.221	-158.49	144.221	-137.07	168.221	-134.67	192.221	-146.82	216.221	-100.77	240.221
																													0.22144	-135.69	24.2214	-136.74	48.2214	-152.55	72.2214	-163.35	96.2214	-160.74	120.221	-158.67	144.221	-136.95	168.221	-135.03	192.221	-147.12	216.221	-100.83	240.221
																													0.22156	-135.93	24.2216	-136.77	48.2216	-152.79	72.2216	-163.17	96.2216	-160.98	120.222	-158.4	144.222	-137.07	168.222	-135.6	192.222	-147.3	216.222	-100.68	240.222
																													0.22167	-135.69	24.2217	-136.92	48.2217	-152.52	72.2217	-163.35	96.2217	-160.74	120.222	-158.52	144.222	-137.1	168.222	-135	192.222	-146.85	216.222	-100.8	240.222
																													0.22178	-135.36	24.2218	-137.22	48.2218	-152.07	72.2218	-162.84	96.2218	-160.41	120.222	-158.64	144.222	-136.98	168.222	-134.88	192.222	-146.64	216.222	-100.68	240.222
																													0.22189	-135.54	24.2219	-137.31	48.2219	-152.19	72.2219	-162.33	96.2219	-160.35	120.222	-158.58	144.222	-136.71	168.222	-134.79	192.222	-146.76	216.222	-100.65	240.222
[truncated: 212,167+ more rows]
[truncated: 47 more columns]

## Sheet: Figure 5
Figure 5b													Figure 5c			Figure 5d																				Figure 5e
ΔG*NO3
Stepped FeCoNi, 6% strain				Stepped FeCoNi, 3% strain				Stepped FeCoNi			FeCoNi-LBL		lattice strains	charge transfer		Stepped FeCoNi, 6% strain					Stepped FeCoNi, 3% strain					Stepped FeCoNi					FeCoNi-LBL					Stepped FeCoNi, 6% strain			Stepped FeCoNi			FeCoNi-LBL
-0.7259				-0.4359				-0.3309			-0.2259		-3	0.69			NO3 2p		Fe 3d			NO3 2p		Fe 3d			NO3 2p		Fe 3d			NO3 2p		Fe 3d		*+ NO3-	0		*+ NO3-	0		*+ NO3-	0
-0.5859				-0.5559				-0.5159			0.0141		0	0.72		-13.9756	0	-13.9756	0		-13.9623	0	-13.9623	0		-13.9739	0	-13.9739	0		-13.9475	0	-13.9504	0		*NO3	-1.2609		*NO3	-1.0369		*NO3	-0.6859
-0.0159				0.3601				0.5401			0.67591		3	0.76		-13.8663	0	-13.8663	0		-13.8528	0	-13.8528	0		-13.8644	0	-13.8644	0		-13.8378	0	-13.8407	0		*NO2	-2.9459		*NO2	-2.6459		*NO2	-2.2149
[truncated: 155 more rows]

## Sheet: Figure 6
Figure 6a					Figure 6d				Figure 6e				Figure 6g			Figure 6h
[truncated: 2,699 more rows]

[truncated: 24 more sheets: Figure S7, Figure S10, Figure S11, Figure S12, Figure S14, Figure S15, Figure S16, Figure S17, Figure S18, Figure S19, Figure S20, Figure S21, Figure S22, Figure S23, Figure S24, Figure S25, Figure S26, Figure S27, Figrue S28, Figure S29 …]
